# Supplementary material for: (E)-N′-(5-Bromo-2-methoxy­benzyl­idene)-4-methoxy­benzohydrazide
Source: Acta Crystallogr Sect E Struct Rep Online. 2008 Nov 8;64(Pt 12):o2260. doi: 10.1107/S1600536808035472 (PMC2959874; doi:10.1107/S1600536808035472)
Supplement: Supplementary file 1 [file e-64-o2260-sup1.cif]

##############################################################################
###                                                                        ###
###        Electronic paper (Acta Crystallographica Section E)             ###
###                                                                        ###
##############################################################################
#                                                                            #
# This CIF contains the data in a paper accepted for publication in Acta     #
# Crystallographica Section E. It conforms to the requirements of Notes      #
# for Authors for Section E, and has been peer reviewed under the auspices   #
# of the IUCr Commission on Journals.                                        #
#                                                                            #
# Full details of the Crystallographic Information File format               #
# are given in the paper "The Crystallographic Information File (CIF):       #
# a New Standard Archive File for Crystallography" by S. R. Hall, F. H.      #
# Allen and I. D. Brown [Acta Cryst. (1991), A47, 655-685].                  #
#                                                                            #
# The current version of the core CIF dictionary is obtainable from          #
# ftp://ftp.iucr.org/pub/cif_core.dic. The current version number is 2.4.    #
#                                                                            #
# Software is freely available for graphical display of the structure(s) in  #
# this CIF.  For information consult the CIF home page http://www.iucr.org/  #
# cif/home.html                                                              #
#                                                                            #
# This file may be used for bona fide research purposes within the           #
# scientific community so long as proper attribution is given to the journal # 
# article from which it was obtained.                                        #
#                                                                            #
##############################################################################
                                             
data_global
_audit_creation_method     'form.cif (version 2.0)'
_journal_data_validation_number     ?
_journal_date_recd_electronic     2008-10-09
_journal_date_accepted     2008-10-29
_journal_name_full     'Acta Crystallographica, Section E'
_journal_year     2008
_journal_volume     64
_journal_issue     12
_journal_page_first     o2260
_journal_page_last     o2260
_journal_paper_category     QO
_journal_coeditor_code     BH2202
_publ_contact_author_name     'Hong-Yan Ban'
_publ_contact_author_address
;
School of Chemical Engineering
University of Science and Technology Liaoning
Anshan 114051
People's Republic of China
;
_publ_contact_author_email     hongyan_ban@163.com
_publ_contact_author_fax     ?
_publ_contact_author_phone     ?
_publ_section_title
;
(<i>E</i>)-<i>N</i>'-(5-Bromo-2-methoxybenzylidene)-4-methoxybenzohydrazide
;
loop_
    _publ_author_name
    _publ_author_address
    "Ban, Hong-Yan"
;
School of Chemical Engineering
University of Science and Technology Liaoning
Anshan 114051
People's Republic of China
;
    "Li, Cong-Ming"
;
College of Sciences
Shenyang University
Shenyang 110044
People's Republic of China
;
data_I
_audit_creation_method     SHELXL-97
_chemical_name_systematic
;
(<i>E</i>)-<i>N</i>'-(5-Bromo-2-methoxybenzylidene)-4-methoxybenzohydrazide
;
_chemical_name_common     ?
_chemical_formula_moiety     'C16 H15 Br N2 O3'
_chemical_formula_sum     'C16 H15 Br N2 O3'
_chemical_formula_iupac     'C16 H15 Br N2 O3'
_chemical_formula_weight     363.21
_chemical_melting_point     ?
_symmetry_cell_setting     monoclinic
_symmetry_space_group_name_H-M     'P 21/c'
_symmetry_space_group_name_Hall     '-P 2ybc'
loop_
    _symmetry_equiv_pos_as_xyz
    'x, y, z'
    '-x, y+1/2, -z+1/2'
    '-x, -y, -z'
    'x, -y-1/2, z-1/2'
_cell_length_a     12.438(4)
_cell_length_b     16.684(6)
_cell_length_c     7.863(3)
_cell_angle_alpha     90.00
_cell_angle_beta     108.218(6)
_cell_angle_gamma     90.00
_cell_volume     1549.8(9)
_cell_formula_units_Z     4
_cell_measurement_reflns_used     2110
_cell_measurement_theta_min     2.4
_cell_measurement_theta_max     24.5
_cell_measurement_temperature     298(2)
_exptl_crystal_description     block
_exptl_crystal_colour     colorless
_exptl_crystal_size_max     0.20
_exptl_crystal_size_mid     0.20
_exptl_crystal_size_min     0.18
_exptl_crystal_density_diffrn     1.557
_exptl_crystal_density_meas     ?
_exptl_crystal_density_method     'not measured'
_exptl_crystal_F_000     736
_exptl_absorpt_coefficient_mu     2.666
_exptl_absorpt_correction_type     multi-scan
_exptl_absorpt_process_details     '(SADABS; Bruker, 1998)'
_exptl_absorpt_correction_T_min     0.593
_exptl_absorpt_correction_T_max     0.620
_exptl_special_details     ?
_diffrn_ambient_temperature     298(2)
_diffrn_radiation_type     MoK\a
_diffrn_radiation_wavelength     0.71073
_diffrn_radiation_source     'fine-focus sealed tube'
_diffrn_radiation_monochromator     graphite
_diffrn_measurement_device_type     'Bruker SMART CCD area-detector'
_diffrn_measurement_method     \w
_diffrn_detector_area_resol_mean     ?
_diffrn_reflns_number     8697
_diffrn_reflns_av_R_equivalents     0.0341
_diffrn_reflns_av_sigmaI/netI     0.0441
_diffrn_reflns_theta_min     1.72
_diffrn_reflns_theta_max     26.72
_diffrn_reflns_theta_full     26.72
_diffrn_measured_fraction_theta_max     0.993
_diffrn_measured_fraction_theta_full     0.993
_diffrn_reflns_limit_h_min     -14
_diffrn_reflns_limit_h_max     15
_diffrn_reflns_limit_k_min     -20
_diffrn_reflns_limit_k_max     21
_diffrn_reflns_limit_l_min     -9
_diffrn_reflns_limit_l_max     9
_diffrn_standards_number     0
_diffrn_standards_interval_count     ?
_diffrn_standards_interval_time     ?
_diffrn_standards_decay_%     ?
_refine_special_details     ?
_reflns_number_total     3245
_reflns_number_gt     2068
_reflns_threshold_expression     I>2\s(I)
_refine_ls_structure_factor_coef     Fsqd
_refine_ls_matrix_type     full
_refine_ls_R_factor_all     0.0746
_refine_ls_R_factor_gt     0.0380
_refine_ls_wR_factor_gt     0.0818
_refine_ls_wR_factor_ref     0.0932
_refine_ls_goodness_of_fit_ref     1.007
_refine_ls_restrained_S_all     1.007
_refine_ls_number_reflns     3245
_refine_ls_number_parameters     205
_refine_ls_number_restraints     1
_refine_ls_hydrogen_treatment     mixed
_refine_ls_weighting_scheme     calc
_refine_ls_weighting_details
         'calc w=1/[\s^2^(Fo^2^)+(0.0407P)^2^+0.1883P] where P=(Fo^2^+2Fc^2^)/3'
_atom_sites_solution_hydrogens     geom
_atom_sites_solution_primary     direct
_atom_sites_solution_secondary     difmap
_refine_ls_shift/su_max     0.001
_refine_ls_shift/su_mean     0.000
_refine_diff_density_max     0.503
_refine_diff_density_min     -0.466
_refine_ls_extinction_method     none
_refine_ls_extinction_coef     ?
loop_
    _atom_type_symbol
    _atom_type_description
    _atom_type_scat_dispersion_real
    _atom_type_scat_dispersion_imag
    _atom_type_scat_source
    'C' 'C' 0.0033 0.0016
                         'International Tables Vol C Tables 4.2.6.8 and 6.1.1.4'
    'H' 'H' 0.0000 0.0000
                         'International Tables Vol C Tables 4.2.6.8 and 6.1.1.4'
    'N' 'N' 0.0061 0.0033
                         'International Tables Vol C Tables 4.2.6.8 and 6.1.1.4'
    'O' 'O' 0.0106 0.0060
                         'International Tables Vol C Tables 4.2.6.8 and 6.1.1.4'
    'Br' 'Br' -0.2901 2.4595
                         'International Tables Vol C Tables 4.2.6.8 and 6.1.1.4'
_computing_data_collection     'SMART (Bruker, 1998)'
_computing_cell_refinement     'SAINT (Bruker, 1998)'
_computing_data_reduction     'SAINT (Bruker, 1998)'
_computing_structure_solution     'SHELXS97 (Sheldrick, 2008)'
_computing_structure_refinement     'SHELXL97 (Sheldrick, 2008)'
_computing_molecular_graphics     'SHELXTL (Sheldrick, 2008)'
_computing_publication_material     'SHELXTL (Sheldrick, 2008)'
loop_
    _atom_site_type_symbol
    _atom_site_label
    _atom_site_fract_x
    _atom_site_fract_y
    _atom_site_fract_z
    _atom_site_U_iso_or_equiv
    _atom_site_adp_type
    _atom_site_calc_flag
    _atom_site_refinement_flags
    _atom_site_occupancy
    _atom_site_disorder_assembly
    _atom_site_disorder_group
    Br Br1 -0.31436(3) 0.22534(2) 0.94364(5) 0.07161(17) Uani d . 1 . .
    N N1 0.10628(17) 0.23762(13) 0.8539(3) 0.0380(5) Uani d . 1 . .
    N N2 0.19688(18) 0.26531(13) 0.8053(3) 0.0384(5) Uani d D 1 . .
    O O1 0.01300(15) 0.01461(11) 0.7292(3) 0.0509(5) Uani d . 1 . .
    O O2 0.26258(15) 0.33509(11) 1.0641(2) 0.0455(5) Uani d . 1 . .
    O O3 0.61120(16) 0.44804(12) 0.6741(3) 0.0603(6) Uani d . 1 . .
    C C1 -0.0401(2) 0.14085(16) 0.8049(3) 0.0383(6) Uani d . 1 . .
    C C2 -0.0634(2) 0.05851(16) 0.7802(3) 0.0414(7) Uani d . 1 . .
    C C3 -0.1589(2) 0.02734(18) 0.8110(4) 0.0490(7) Uani d . 1 . .
    H H3 -0.1738 -0.0273 0.7967 0.059 Uiso calc R 1 . .
    C C4 -0.2318(2) 0.07627(19) 0.8625(4) 0.0498(8) Uani d . 1 . .
    H H4 -0.2957 0.0548 0.8828 0.060 Uiso calc R 1 . .
    C C5 -0.2101(2) 0.15743(18) 0.8841(4) 0.0460(7) Uani d . 1 . .
    C C6 -0.1148(2) 0.18901(17) 0.8578(3) 0.0429(7) Uani d . 1 . .
    H H6 -0.1000 0.2435 0.8757 0.051 Uiso calc R 1 . .
    C C7 0.0603(2) 0.17374(16) 0.7739(3) 0.0389(6) Uani d . 1 . .
    H H7 0.0915 0.1481 0.6953 0.047 Uiso calc R 1 . .
    C C8 0.2703(2) 0.31655(15) 0.9165(4) 0.0369(6) Uani d . 1 . .
    C C9 0.3602(2) 0.34885(15) 0.8498(3) 0.0354(6) Uani d . 1 . .
    C C10 0.3494(2) 0.35720(16) 0.6705(4) 0.0425(7) Uani d . 1 . .
    H H10 0.2833 0.3400 0.5852 0.051 Uiso calc R 1 . .
    C C11 0.4338(2) 0.39027(18) 0.6149(4) 0.0493(7) Uani d . 1 . .
    H H11 0.4246 0.3954 0.4934 0.059 Uiso calc R 1 . .
    C C12 0.5326(2) 0.41596(16) 0.7408(4) 0.0432(7) Uani d . 1 . .
    C C13 0.5452(2) 0.40845(18) 0.9203(4) 0.0482(7) Uani d . 1 . .
    H H13 0.6115 0.4256 1.0054 0.058 Uiso calc R 1 . .
    C C14 0.4593(2) 0.37549(17) 0.9738(4) 0.0462(7) Uani d . 1 . .
    H H14 0.4681 0.3711 1.0953 0.055 Uiso calc R 1 . .
    C C15 0.7161(3) 0.4720(2) 0.7978(5) 0.0739(11) Uani d . 1 . .
    H H15A 0.7031 0.5129 0.8749 0.111 Uiso calc R 1 . .
    H H15B 0.7644 0.4926 0.7338 0.111 Uiso calc R 1 . .
    H H15C 0.7517 0.4267 0.8684 0.111 Uiso calc R 1 . .
    C C16 -0.0095(3) -0.06880(17) 0.6972(4) 0.0563(8) Uani d . 1 . .
    H H16A -0.0110 -0.0943 0.8059 0.084 Uiso calc R 1 . .
    H H16B 0.0488 -0.0925 0.6575 0.084 Uiso calc R 1 . .
    H H16C -0.0814 -0.0757 0.6068 0.084 Uiso calc R 1 . .
    H H2 0.212(2) 0.2407(14) 0.715(3) 0.044(8) Uiso d D 1 . .
loop_
    _atom_site_aniso_label
    _atom_site_aniso_U_11
    _atom_site_aniso_U_22
    _atom_site_aniso_U_33
    _atom_site_aniso_U_12
    _atom_site_aniso_U_13
    _atom_site_aniso_U_23
    Br1 0.0574(2) 0.0821(3) 0.0863(3) 0.00286(18) 0.0383(2) -0.0118(2)
    N1 0.0331(12) 0.0430(14) 0.0405(13) -0.0059(10) 0.0154(10) -0.0001(10)
    N2 0.0398(13) 0.0409(13) 0.0403(14) -0.0086(11) 0.0208(11) -0.0065(11)
    O1 0.0498(12) 0.0413(11) 0.0670(14) -0.0080(9) 0.0260(11) -0.0072(10)
    O2 0.0488(11) 0.0473(11) 0.0470(12) -0.0117(9) 0.0244(10) -0.0083(9)
    O3 0.0472(13) 0.0689(14) 0.0728(15) -0.0201(11) 0.0300(11) -0.0025(12)
    C1 0.0363(15) 0.0414(16) 0.0361(15) -0.0074(12) 0.0098(13) -0.0008(12)
    C2 0.0401(16) 0.0453(17) 0.0371(16) -0.0058(13) 0.0098(13) -0.0017(13)
    C3 0.0483(17) 0.0462(17) 0.0525(19) -0.0146(14) 0.0158(15) -0.0021(14)
    C4 0.0411(17) 0.060(2) 0.0503(18) -0.0150(15) 0.0176(15) 0.0009(15)
    C5 0.0404(16) 0.058(2) 0.0410(17) -0.0019(14) 0.0145(14) 0.0009(14)
    C6 0.0437(16) 0.0433(16) 0.0412(17) -0.0049(13) 0.0125(14) -0.0019(13)
    C7 0.0372(15) 0.0417(16) 0.0404(16) -0.0035(13) 0.0158(13) -0.0020(13)
    C8 0.0368(15) 0.0318(14) 0.0436(17) 0.0025(12) 0.0147(13) 0.0013(12)
    C9 0.0328(14) 0.0328(14) 0.0422(17) -0.0033(11) 0.0142(13) -0.0010(12)
    C10 0.0350(15) 0.0479(17) 0.0422(17) -0.0075(13) 0.0086(13) -0.0016(13)
    C11 0.0504(18) 0.0560(19) 0.0450(17) -0.0098(14) 0.0201(15) 0.0023(14)
    C12 0.0365(16) 0.0385(15) 0.057(2) -0.0043(12) 0.0184(15) -0.0021(13)
    C13 0.0340(16) 0.0556(19) 0.054(2) -0.0106(13) 0.0128(14) -0.0093(15)
    C14 0.0453(17) 0.0554(18) 0.0400(17) -0.0063(14) 0.0165(14) -0.0055(14)
    C15 0.048(2) 0.087(3) 0.096(3) -0.0268(18) 0.036(2) -0.017(2)
    C16 0.062(2) 0.0428(18) 0.067(2) -0.0070(15) 0.0239(17) -0.0084(15)
_geom_special_details     ?
loop_
    _geom_bond_atom_site_label_1
    _geom_bond_atom_site_label_2
    _geom_bond_site_symmetry_2
    _geom_bond_distance
    _geom_bond_publ_flag
    Br1 C5 . 1.888(3) ?
    N1 C7 . 1.278(3) ?
    N1 N2 . 1.378(3) ?
    N2 C8 . 1.352(3) ?
    N2 H2 . 0.890(10) ?
    O1 C2 . 1.355(3) ?
    O1 C16 . 1.426(3) ?
    O2 C8 . 1.233(3) ?
    O3 C12 . 1.355(3) ?
    O3 C15 . 1.419(4) ?
    C1 C6 . 1.386(4) ?
    C1 C2 . 1.405(4) ?
    C1 C7 . 1.453(3) ?
    C2 C3 . 1.386(4) ?
    C3 C4 . 1.371(4) ?
    C3 H3 . 0.9300 ?
    C4 C5 . 1.381(4) ?
    C4 H4 . 0.9300 ?
    C5 C6 . 1.371(4) ?
    C6 H6 . 0.9300 ?
    C7 H7 . 0.9300 ?
    C8 C9 . 1.477(3) ?
    C9 C10 . 1.381(4) ?
    C9 C14 . 1.385(4) ?
    C10 C11 . 1.372(4) ?
    C10 H10 . 0.9300 ?
    C11 C12 . 1.383(4) ?
    C11 H11 . 0.9300 ?
    C12 C13 . 1.377(4) ?
    C13 C14 . 1.379(4) ?
    C13 H13 . 0.9300 ?
    C14 H14 . 0.9300 ?
    C15 H15A . 0.9600 ?
    C15 H15B . 0.9600 ?
    C15 H15C . 0.9600 ?
    C16 H16A . 0.9600 ?
    C16 H16B . 0.9600 ?
    C16 H16C . 0.9600 ?
loop_
    _geom_angle_atom_site_label_1
    _geom_angle_atom_site_label_2
    _geom_angle_atom_site_label_3
    _geom_angle_site_symmetry_1
    _geom_angle_site_symmetry_3
    _geom_angle
    _geom_angle_publ_flag
    C7 N1 N2 . . 115.0(2) ?
    C8 N2 N1 . . 118.5(2) ?
    C8 N2 H2 . . 122.6(17) ?
    N1 N2 H2 . . 117.5(17) ?
    C2 O1 C16 . . 117.6(2) ?
    C12 O3 C15 . . 117.8(2) ?
    C6 C1 C2 . . 118.7(2) ?
    C6 C1 C7 . . 121.5(2) ?
    C2 C1 C7 . . 119.8(2) ?
    O1 C2 C3 . . 124.6(3) ?
    O1 C2 C1 . . 115.9(2) ?
    C3 C2 C1 . . 119.5(3) ?
    C4 C3 C2 . . 120.7(3) ?
    C4 C3 H3 . . 119.7 ?
    C2 C3 H3 . . 119.7 ?
    C3 C4 C5 . . 119.9(3) ?
    C3 C4 H4 . . 120.0 ?
    C5 C4 H4 . . 120.0 ?
    C6 C5 C4 . . 120.2(3) ?
    C6 C5 Br1 . . 120.0(2) ?
    C4 C5 Br1 . . 119.8(2) ?
    C5 C6 C1 . . 121.0(3) ?
    C5 C6 H6 . . 119.5 ?
    C1 C6 H6 . . 119.5 ?
    N1 C7 C1 . . 120.5(2) ?
    N1 C7 H7 . . 119.7 ?
    C1 C7 H7 . . 119.7 ?
    O2 C8 N2 . . 122.1(2) ?
    O2 C8 C9 . . 122.2(2) ?
    N2 C8 C9 . . 115.7(2) ?
    C10 C9 C14 . . 117.8(2) ?
    C10 C9 C8 . . 123.9(2) ?
    C14 C9 C8 . . 118.2(2) ?
    C11 C10 C9 . . 121.8(3) ?
    C11 C10 H10 . . 119.1 ?
    C9 C10 H10 . . 119.1 ?
    C10 C11 C12 . . 119.6(3) ?
    C10 C11 H11 . . 120.2 ?
    C12 C11 H11 . . 120.2 ?
    O3 C12 C13 . . 124.6(2) ?
    O3 C12 C11 . . 115.6(3) ?
    C13 C12 C11 . . 119.7(3) ?
    C12 C13 C14 . . 119.9(3) ?
    C12 C13 H13 . . 120.0 ?
    C14 C13 H13 . . 120.0 ?
    C13 C14 C9 . . 121.2(3) ?
    C13 C14 H14 . . 119.4 ?
    C9 C14 H14 . . 119.4 ?
    O3 C15 H15A . . 109.5 ?
    O3 C15 H15B . . 109.5 ?
    H15A C15 H15B . . 109.5 ?
    O3 C15 H15C . . 109.5 ?
    H15A C15 H15C . . 109.5 ?
    H15B C15 H15C . . 109.5 ?
    O1 C16 H16A . . 109.5 ?
    O1 C16 H16B . . 109.5 ?
    H16A C16 H16B . . 109.5 ?
    O1 C16 H16C . . 109.5 ?
    H16A C16 H16C . . 109.5 ?
    H16B C16 H16C . . 109.5 ?
loop_
    _geom_hbond_atom_site_label_D
    _geom_hbond_atom_site_label_H
    _geom_hbond_atom_site_label_A
    _geom_hbond_site_symmetry_A
    _geom_hbond_distance_DH
    _geom_hbond_distance_HA
    _geom_hbond_distance_DA
    _geom_hbond_angle_DHA
    N2 H2 O2 4_565 0.890(10) 1.966(12) 2.835(3) 165(2)
