# Supplementary material for: (E)-N′-(5-Bromo-2-methoxy­benzyl­idene)-4-methoxy­benzohydrazide
Source: Acta Crystallogr Sect E Struct Rep Online. 2008 Nov 8;64(Pt 12):o2260. doi: 10.1107/S1600536808035472 (PMC2959874; doi:10.1107/S1600536808035472)
Supplement: Supplementary file 2 [file e-64-o2260-Isup2.hkl]

# 
# h,k,l, Fc-squared, Fo-squared, sigma(Fo-squared) and status flag 
# 
data_I
_shelx_title ' p21c in P2(1)/c' 
_shelx_refln_list_code          4 
_shelx_F_calc_maximum      232.78 
_exptl_crystal_F_000       736.00 
_reflns_d_resolution_high  0.7904 
 
loop_ 
 _symmetry_equiv_pos_as_xyz 
 'x, y, z' 
 '-x, y+1/2, -z+1/2' 
 '-x, -y, -z' 
 'x, -y-1/2, z-1/2' 
 
_cell_length_a    12.4375 
_cell_length_b    16.6838 
_cell_length_c     7.8631 
_cell_angle_alpha  90.000 
_cell_angle_beta  108.218 
_cell_angle_gamma  90.000 
 
_shelx_F_squared_multiplier     1.000 
 
loop_ 
 _refln_index_h 
 _refln_index_k 
 _refln_index_l 
 _refln_F_squared_calc 
 _refln_F_squared_meas 
 _refln_F_squared_sigma 
 _refln_observed_status 
   1   0   0       99.88       97.86      3.90 o 
   2   0   0     3365.06     3725.38     54.53 o 
   3   0   0    16974.77    17205.67    165.41 o 
   4   0   0     2234.75     2509.33     33.53 o 
   5   0   0     3459.58     3510.73     64.40 o 
   6   0   0     1089.51      920.40     21.09 o 
   7   0   0      411.58      421.73     29.47 o 
   8   0   0     1855.76     1714.88     43.58 o 
   9   0   0      788.21      722.64     23.90 o 
  10   0   0      150.73      157.63     25.93 o 
  11   0   0       36.01       42.88     22.02 o 
  12   0   0      146.03      138.28     29.61 o 
  13   0   0      137.09      179.10     33.29 o 
  14   0   0      117.38      146.53     37.41 o 
   1   1   0     2676.90     2718.00     28.42 o 
   2   1   0     3778.80     3669.11     32.22 o 
   3   1   0      850.18      941.30     17.00 o 
   4   1   0     6653.92     6607.16     71.02 o 
   5   1   0     1775.00     1640.70     19.24 o 
   6   1   0     1744.95     1722.79     21.25 o 
   7   1   0     4420.32     4117.72     45.37 o 
   8   1   0        2.04        0.52      5.75 o 
   9   1   0     1467.85     1377.26     22.67 o 
  10   1   0     1552.93     1560.85     40.52 o 
  11   1   0      266.77      244.03     24.53 o 
  12   1   0     1549.66     1441.40     43.89 o 
  13   1   0       87.88       84.95     42.21 o 
  14   1   0      172.58      169.49     26.15 o 
   0   2   0     7100.13     7502.38    100.53 o 
   1   2   0      607.21      577.16     12.99 o 
   2   2   0    21477.57    21854.05    167.11 o 
   3   2   0     2759.53     2661.64     26.49 o 
   4   2   0     1477.42     1448.91     17.79 o 
   5   2   0    12727.70    12709.44    155.78 o 
   6   2   0      754.40      691.38     13.18 o 
   7   2   0      111.22      121.70      7.65 o 
   8   2   0     2794.54     2679.58     31.38 o 
   9   2   0      799.93      805.18     41.30 o 
  10   2   0      592.74      605.06     27.27 o 
  11   2   0      502.36      545.99     31.36 o 
  12   2   0        6.04      -30.62     34.60 o 
  13   2   0       41.19       36.02     21.38 o 
  14   2   0      149.99      182.29     25.66 o 
   1   3   0      133.23      154.75      6.72 o 
   2   3   0    12280.74    12554.48     77.50 o 
   3   3   0      750.34      842.15     10.02 o 
   4   3   0     9358.18     9268.31     67.67 o 
   5   3   0     3321.86     3289.07     37.34 o 
   6   3   0     3048.69     3240.11     54.84 o 
   7   3   0     3033.62     2799.57     27.44 o 
   8   3   0        7.84       11.01      5.45 o 
   9   3   0      874.55      856.08     22.36 o 
  10   3   0     1368.51     1379.04     38.37 o 
  11   3   0       17.96       18.38     15.11 o 
  12   3   0      113.06      128.08     20.38 o 
  13   3   0       66.45      108.23     22.98 o 
  14   3   0       63.39       79.81     23.09 o 
   0   4   0     2185.45     2058.03     26.29 o 
   1   4   0     3528.28     3719.46     34.91 o 
   2   4   0     9486.70     9639.27     61.51 o 
   3   4   0     3815.89     3748.07     28.46 o 
   4   4   0      564.30      561.65      9.34 o 
   5   4   0     2649.49     2672.40     24.26 o 
   6   4   0     3106.41     3072.46     27.93 o 
   7   4   0     1015.77     1078.74     19.06 o 
   8   4   0      907.03      881.76     17.57 o 
   9   4   0       69.33       78.26     11.06 o 
  10   4   0     2428.46     2399.41     52.00 o 
  11   4   0      519.19      532.32     28.98 o 
  12   4   0       69.17       92.71     19.39 o 
  13   4   0      129.43      148.45     23.23 o 
  14   4   0       71.80       79.03     23.59 o 
   1   5   0    18824.53    19143.42    129.37 o 
   2   5   0    19521.34    19915.13    121.40 o 
   3   5   0       80.81       97.60      4.56 o 
   4   5   0     5264.75     5264.53     39.31 o 
   5   5   0       44.31       33.40      4.47 o 
   6   5   0     1757.93     1796.18     34.67 o 
   7   5   0      568.75      528.91     11.69 o 
   8   5   0        7.33        2.91      6.18 o 
   9   5   0       15.78       26.51      9.77 o 
  10   5   0      175.97      178.93     14.49 o 
  11   5   0      232.28      236.44     22.79 o 
  12   5   0      446.36      443.85     28.47 o 
  13   5   0        1.13       -2.36     19.76 o 
  14   5   0       20.22        7.72     21.65 o 
   0   6   0     1643.46     1520.63     24.39 o 
   1   6   0     2729.33     2619.80     54.15 o 
   2   6   0      125.72      157.58      5.65 o 
   3   6   0       87.98      120.54      5.23 o 
   4   6   0      132.05      135.89      5.88 o 
   5   6   0      635.73      647.97     13.47 o 
   6   6   0      319.83      282.31      9.17 o 
   7   6   0        5.69        8.49      5.31 o 
   8   6   0     1301.20     1309.17     26.67 o 
   9   6   0      794.50      815.50     22.77 o 
  10   6   0      399.19      405.94     20.05 o 
  11   6   0      150.77      175.01     21.34 o 
  12   6   0        1.28       13.62     17.70 o 
  13   6   0      318.31      295.58     45.16 o 
  14   6   0      171.91      206.90     28.73 o 
   1   7   0       97.50       89.62      6.24 o 
   2   7   0     2132.81     2188.82     20.64 o 
   3   7   0     1864.84     1941.60     19.76 o 
   4   7   0     4159.75     4183.21     34.46 o 
   5   7   0      228.47      236.85      8.46 o 
   6   7   0      259.41      245.70      8.94 o 
   7   7   0      606.49      633.26     24.49 o 
   8   7   0       41.26       30.43      9.70 o 
   9   7   0       50.60       50.85     11.36 o 
  10   7   0        1.27        0.26     11.02 o 
  11   7   0       40.25       33.07     17.57 o 
  12   7   0       48.14       65.31     20.60 o 
  13   7   0       11.44       21.17     20.70 o 
  14   7   0        6.30       20.38     22.88 o 
   0   8   0      184.36      153.19      9.86 o 
   1   8   0      224.15      225.76     20.81 o 
   2   8   0        2.25        2.71      3.50 o 
   3   8   0       37.37       34.75      4.78 o 
   4   8   0       42.29       41.48      5.23 o 
   5   8   0       42.16       48.25      6.60 o 
   6   8   0     1134.76     1177.54     24.69 o 
   7   8   0       67.57       66.98      7.16 o 
   8   8   0      501.68      468.24     18.66 o 
   9   8   0      501.38      510.74     20.63 o 
  10   8   0       40.88       28.73     12.22 o 
  11   8   0        7.89       19.71     17.53 o 
  12   8   0        1.59       -1.28     17.38 o 
  13   8   0        2.82      -41.37     31.73 o 
   1   9   0       62.90       69.92      7.25 o 
   2   9   0        2.49        1.21      4.16 o 
   3   9   0      660.37      682.70     12.52 o 
   4   9   0      572.69      533.00     11.62 o 
   5   9   0        0.24       -8.36      5.88 o 
   6   9   0        2.39        1.91      6.29 o 
   7   9   0       28.47       23.05      6.77 o 
   8   9   0     1589.65     1571.54     43.18 o 
   9   9   0      258.70      258.30     16.74 o 
  10   9   0        0.14      -16.03     10.69 o 
  11   9   0       13.17       39.64     31.11 o 
  12   9   0       53.21       67.02     33.51 o 
  13   9   0        1.89       -1.56     33.79 o 
   0  10   0     1350.52     1350.24     28.65 o 
   1  10   0      127.06      129.20      9.20 o 
   2  10   0      530.66      500.83     12.32 o 
   3  10   0      274.47      242.81      8.86 o 
   4  10   0      218.94      224.99      9.03 o 
   5  10   0       91.98      106.72     14.54 o 
   6  10   0        6.09       -3.07      5.97 o 
   7  10   0      745.13      783.22     31.48 o 
   8  10   0        7.24       -1.26     13.22 o 
   9  10   0      117.14      105.62     18.58 o 
  10  10   0        5.91        9.61     17.05 o 
  11  10   0        0.11       -3.48     17.42 o 
  12  10   0        6.75       35.85     32.67 o 
  13  10   0       18.35       34.46     37.75 o 
   1  11   0      386.89      398.48     16.28 o 
   2  11   0       21.46        7.69      6.60 o 
   3  11   0       94.59       96.38     10.05 o 
   4  11   0      411.34      425.32     13.34 o 
   5  11   0      450.09      440.87     14.74 o 
   6  11   0       81.23       76.53      9.88 o 
   7  11   0       39.53       49.72     15.18 o 
   8  11   0       18.46        7.00     14.50 o 
   9  11   0        0.17       17.94     16.73 o 
  10  11   0        8.05       10.07     16.62 o 
  11  11   0        7.02       21.40     19.94 o 
  12  11   0       46.27       82.69     37.75 o 
   0  12   0      342.58      320.00     23.03 o 
   1  12   0      258.19      282.70     13.68 o 
   2  12   0        0.58        1.77      7.77 o 
   3  12   0       80.56       81.19     16.82 o 
   4  12   0      408.67      411.04     14.44 o 
   5  12   0       18.45       21.20      8.06 o 
   6  12   0      145.96      168.99     23.07 o 
   7  12   0       59.05       77.04     16.53 o 
   8  12   0      119.53      118.59     19.58 o 
   9  12   0       12.22        3.34     22.16 o 
  10  12   0        1.35       21.22     19.43 o 
  11  12   0       58.00      105.75     23.83 o 
  12  12   0        8.60        0.95     33.68 o 
   1  13   0      473.09      449.81     19.41 o 
   2  13   0        1.62        0.96      8.51 o 
   3  13   0        2.37       -2.76      8.67 o 
   4  13   0      803.19      812.39     26.90 o 
   5  13   0      100.04       91.27     10.46 o 
   6  13   0      114.37      121.76     11.26 o 
   7  13   0        2.95       16.11     14.88 o 
   8  13   0      113.28      130.77     23.11 o 
   9  13   0       88.02       74.86     20.20 o 
  10  13   0        8.30       31.81     23.06 o 
  11  13   0        1.24       14.20     21.15 o 
   0  14   0      189.94      198.95     22.81 o 
   1  14   0       15.32       17.20     10.93 o 
   2  14   0        1.33       -0.79      8.74 o 
   3  14   0      686.15      672.13     21.74 o 
   4  14   0        4.75        5.72     10.17 o 
   5  14   0        2.03        4.85      9.15 o 
   6  14   0      533.73      506.09     24.97 o 
   7  14   0      139.06      150.14     20.64 o 
   8  14   0        2.80      -28.37     20.69 o 
   9  14   0       94.46      145.79     23.90 o 
  10  14   0        0.95        5.23     20.54 o 
  11  14   0       47.46       37.39     23.47 o 
   1  15   0      310.59      347.07     20.05 o 
   2  15   0       32.69       45.22     13.49 o 
   3  15   0      102.67       68.56     12.52 o 
   4  15   0        6.94        1.70     10.95 o 
   5  15   0      190.29      176.44     19.00 o 
   6  15   0      353.15      364.54     43.44 o 
   7  15   0      273.74      237.09     50.96 o 
   8  15   0        5.85       11.77     18.25 o 
   9  15   0       36.78       47.56     22.40 o 
  10  15   0        6.23       12.91     24.90 o 
   0  16   0      145.82      177.43     25.37 o 
   1  16   0      239.28      232.42     18.76 o 
   2  16   0      282.91      269.36     22.53 o 
   3  16   0       46.61       46.36     14.53 o 
   4  16   0        3.90        6.26     11.79 o 
   5  16   0       18.16        8.80     16.36 o 
   6  16   0      140.45      100.31     24.92 o 
   7  16   0        0.99      -13.55     22.58 o 
   8  16   0       67.28       50.85     27.38 o 
   9  16   0        3.50        8.40     21.19 o 
   1  17   0       56.95       76.47     24.51 o 
   2  17   0      125.77      180.80     29.72 o 
   3  17   0       21.52       17.15     18.37 o 
   4  17   0       81.37      130.22     18.74 o 
   5  17   0       11.36       15.63     13.11 o 
   6  17   0        6.00      -11.04     22.30 o 
   7  17   0       99.72      117.48     30.11 o 
   8  17   0        0.03       11.82     26.76 o 
   0  18   0       23.30       20.35     21.41 o 
   1  18   0       11.88        9.60     15.06 o 
   2  18   0       57.92       61.04     17.13 o 
   3  18   0      127.68      143.46     21.08 o 
   4  18   0        0.19       -1.95     15.11 o 
   5  18   0       10.60       24.42     16.48 o 
   6  18   0        5.44       22.69     25.98 o 
   7  18   0        0.14      -12.04     23.25 o 
   1  19   0       20.48        7.38     17.87 o 
   2  19   0       92.08      110.68     20.60 o 
   3  19   0       37.37       18.00     27.96 o 
   4  19   0       80.20       84.24     19.89 o 
   5  19   0      208.97      207.87     33.34 o 
   0  20   0       91.76      109.62     30.95 o 
   1  20   0        3.73        2.81     17.42 o 
   2  20   0       17.12       21.08     19.00 o 
   3  20   0        3.17        7.68     17.64 o 
   4  20   0       58.27       43.55     27.88 o 
   1  21   0       14.14       62.95     30.11 o 
 -15   1   1        8.53      -26.97     20.16 o 
 -14   1   1        0.16       16.72     20.55 o 
 -13   1   1        6.57        4.96     20.77 o 
 -12   1   1       14.55       -1.51     15.28 o 
 -11   1   1     1368.04     1354.21     31.21 o 
 -10   1   1      478.93      468.80     19.57 o 
  -9   1   1        0.05       -9.64      6.43 o 
  -8   1   1      522.23      537.55     15.01 o 
  -7   1   1        1.61       11.22      5.50 o 
  -6   1   1      582.31      652.05     20.65 o 
  -5   1   1      165.36      179.93      7.63 o 
  -4   1   1     1165.15     1238.49     16.52 o 
  -3   1   1       15.76       11.55      4.41 o 
  -2   1   1      521.55      555.36     12.56 o 
  -1   1   1     2161.89     2143.53     25.76 o 
   0   1   1      220.42      218.69      9.20 o 
   1   1   1      270.80      274.34      4.46 o 
   2   1   1     4486.68     4702.95     49.09 o 
   3   1   1       56.54       50.11      4.65 o 
   4   1   1     1239.93     1322.72     14.58 o 
   5   1   1      799.03      876.07     15.35 o 
   6   1   1      121.47      151.00      6.98 o 
   7   1   1      315.04      325.81     10.11 o 
   8   1   1        5.38        0.96     15.50 o 
   9   1   1       23.44        2.61     12.04 o 
  10   1   1        4.80       -0.28     14.31 o 
  11   1   1        5.17       -7.48     15.28 o 
  12   1   1        3.16       -6.49     17.06 o 
  13   1   1       21.94      -11.80     19.32 o 
  14   1   1        0.96        1.64     21.66 o 
 -15   2   1        2.07        0.42     22.65 o 
 -14   2   1        8.19       16.40     20.33 o 
 -13   2   1       17.48       10.07     20.49 o 
 -12   2   1       84.16      121.91     24.39 o 
 -11   2   1     1067.56     1103.15     28.27 o 
 -10   2   1        2.49        6.29      8.08 o 
  -9   2   1       39.89       31.41      7.83 o 
  -8   2   1      232.28      229.56     15.95 o 
  -7   2   1      233.30      251.16     10.29 o 
  -6   2   1      177.56      205.10      8.67 o 
  -5   2   1      931.08      978.49     15.62 o 
  -4   2   1      461.14      459.17      9.72 o 
  -3   2   1     1416.77     1437.83     37.98 o 
  -2   2   1      418.29      406.98      8.55 o 
  -1   2   1      349.61      330.66      8.45 o 
   0   2   1       56.58       50.05      3.93 o 
   1   2   1    40781.35    40330.89    277.67 o 
   2   2   1      695.59      697.98      9.34 o 
   3   2   1     2656.68     2727.89     23.32 o 
   4   2   1     2050.45     2192.78     20.85 o 
   5   2   1      131.66      125.10      5.94 o 
   6   2   1      418.31      400.23     22.62 o 
   7   2   1       43.61       40.85      7.42 o 
   8   2   1      201.70      211.42     20.52 o 
   9   2   1       16.04       24.06     13.33 o 
  10   2   1       16.84       26.78     14.73 o 
  11   2   1      160.77      136.54     26.54 o 
  12   2   1       16.99      -15.68     17.09 o 
  13   2   1        9.49       24.13     20.55 o 
  14   2   1        8.90        6.40     21.62 o 
 -15   3   1        2.44       12.32     22.03 o 
 -14   3   1        6.84        1.30     20.57 o 
 -13   3   1       21.59       32.36     28.60 o 
 -12   3   1      107.79      122.53     19.75 o 
 -11   3   1       30.50       20.26     11.30 o 
 -10   3   1     1155.60     1172.87     23.56 o 
  -9   3   1      902.29      848.04     19.30 o 
  -8   3   1     1207.88     1167.19     29.83 o 
  -7   3   1       69.06       72.45      7.30 o 
  -6   3   1     2178.91     2232.53     26.47 o 
  -5   3   1     1452.07     1355.52     27.96 o 
  -4   3   1        9.05        4.91      3.56 o 
  -3   3   1     1364.72     1437.17     19.39 o 
  -2   3   1     5829.68     5779.43     43.98 o 
  -1   3   1     7853.76     7966.26     65.28 o 
   0   3   1      743.61      722.18     10.45 o 
   1   3   1     2127.93     2081.30     18.55 o 
   2   3   1     3138.59     3339.17     24.75 o 
   3   3   1     1734.77     1666.97     19.59 o 
   4   3   1     1321.53     1326.64     15.34 o 
   5   3   1       88.19       82.10      5.08 o 
   6   3   1      427.69      387.26     18.07 o 
   7   3   1       76.33       69.09      8.33 o 
   8   3   1      569.14      505.66     16.82 o 
   9   3   1      253.77      255.76     19.01 o 
  10   3   1       33.88       35.33     15.37 o 
  11   3   1      980.11     1003.05     37.27 o 
  12   3   1      135.16      113.37     22.11 o 
  13   3   1        9.13      -11.32     19.39 o 
  14   3   1        2.04       13.96     22.03 o 
 -15   4   1      105.48      123.59     35.96 o 
 -14   4   1       70.17       64.25     35.30 o 
 -13   4   1        2.21        0.88     17.63 o 
 -12   4   1       67.45       42.74     17.60 o 
 -11   4   1       83.50       58.14     15.00 o 
 -10   4   1        4.58        9.85      8.30 o 
  -9   4   1      433.54      441.98     14.84 o 
  -8   4   1        6.38       11.26      6.60 o 
  -7   4   1      205.45      198.80      9.57 o 
  -6   4   1     1624.90     1620.11     33.62 o 
  -5   4   1      570.77      645.24     10.57 o 
  -4   4   1     1942.08     1880.04     20.91 o 
  -3   4   1     3291.22     3188.83     44.54 o 
  -2   4   1     7140.36     7220.18    110.27 o 
  -1   4   1    11149.98    11288.30     90.62 o 
   0   4   1     6063.36     6164.57     52.63 o 
   1   4   1     5528.22     5664.38     42.64 o 
   2   4   1      175.61      161.23      4.89 o 
   3   4   1      440.50      499.80      8.28 o 
   4   4   1     1545.44     1637.53     16.95 o 
   5   4   1      205.02      177.92      6.55 o 
   6   4   1     1839.23     1871.65     20.31 o 
   7   4   1     1073.78     1039.31     18.85 o 
   8   4   1       13.97        5.83      6.87 o 
   9   4   1       43.35       69.81     14.29 o 
  10   4   1      261.35      270.84     29.89 o 
  11   4   1        0.09        9.95     17.25 o 
  12   4   1       50.25       42.76     19.63 o 
  13   4   1        9.30       12.55     20.17 o 
  14   4   1       78.86       88.23     30.05 o 
 -14   5   1      170.39      217.60     26.74 o 
 -13   5   1      324.74      311.72     28.19 o 
 -12   5   1      106.25      132.26     20.52 o 
 -11   5   1      148.30      149.27     14.94 o 
 -10   5   1       90.46      109.24     12.93 o 
  -9   5   1      350.56      349.43     13.97 o 
  -8   5   1     2568.07     2537.94     45.46 o 
  -7   5   1      428.15      430.40     12.98 o 
  -6   5   1      259.59      213.81      7.72 o 
  -5   5   1     7564.36     7893.88     79.37 o 
  -4   5   1     2047.42     2317.35     21.16 o 
  -3   5   1      333.08      319.56      8.31 o 
  -2   5   1      203.90      189.88      6.94 o 
  -1   5   1        7.88       13.89      6.58 o 
   0   5   1     3946.13     3938.37     37.48 o 
   1   5   1     1386.40     1390.69     15.34 o 
   2   5   1       37.38       37.93      3.39 o 
   3   5   1     1189.06     1114.84     13.29 o 
   4   5   1       20.63       19.01      4.56 o 
   5   5   1      245.61      217.94      9.34 o 
   6   5   1     3470.47     3547.55     31.68 o 
   7   5   1       33.18       35.76      7.12 o 
   8   5   1      258.62      247.48     11.80 o 
   9   5   1      514.43      540.29     27.19 o 
  10   5   1      193.46      165.00     19.25 o 
  11   5   1      246.66      263.03     24.64 o 
  12   5   1        0.57      -25.06     17.47 o 
  13   5   1       80.72      102.68     28.33 o 
 -14   6   1       10.17       13.01     19.16 o 
 -13   6   1        2.28        4.19     18.53 o 
 -12   6   1      432.03      456.14     23.79 o 
 -11   6   1       36.77       33.24     12.63 o 
 -10   6   1      825.94      809.54     52.67 o 
  -9   6   1     2664.83     2684.68     35.02 o 
  -8   6   1      347.89      341.99     13.19 o 
  -7   6   1      954.57      957.20     20.66 o 
  -6   6   1     2319.33     2339.68     27.03 o 
  -5   6   1       16.12       23.57      4.38 o 
  -4   6   1     5779.66     5954.11     43.71 o 
  -3   6   1      959.09      941.08     12.85 o 
  -2   6   1     3463.93     3536.81     37.07 o 
  -1   6   1     5397.04     5351.71     58.83 o 
   0   6   1     1702.62     1739.58     21.83 o 
   1   6   1     6420.81     6422.85     49.56 o 
   2   6   1     1857.91     1805.52     28.55 o 
   3   6   1        4.26        4.39      3.49 o 
   4   6   1      720.12      654.02     11.22 o 
   5   6   1     2509.92     2620.43     27.56 o 
   6   6   1       36.02       39.31      5.59 o 
   7   6   1      599.92      609.01     16.07 o 
   8   6   1       35.52       35.78      8.19 o 
   9   6   1       30.00       45.96     14.63 o 
  10   6   1       71.04       80.60     17.16 o 
  11   6   1        4.54       25.20     17.86 o 
  12   6   1       12.91        2.17     18.84 o 
  13   6   1       58.40       45.67     23.13 o 
 -14   7   1       50.92       62.28     35.41 o 
 -13   7   1      331.55      380.33     47.79 o 
 -12   7   1       12.51       11.55     18.04 o 
 -11   7   1      339.60      305.44     19.05 o 
 -10   7   1      754.43      747.93     24.82 o 
  -9   7   1       74.02       83.97      9.88 o 
  -8   7   1      146.27      170.49     10.47 o 
  -7   7   1      535.97      547.91     16.94 o 
  -6   7   1      207.98      196.95     10.20 o 
  -5   7   1     1881.04     1860.46     20.40 o 
  -4   7   1      633.23      570.14     11.01 o 
  -3   7   1      574.58      593.93     13.00 o 
  -2   7   1      876.66      846.80     17.63 o 
  -1   7   1      312.12      328.73     10.28 o 
   0   7   1     5974.16     5905.32     99.25 o 
   1   7   1     2317.53     2378.04     24.03 o 
   2   7   1     4039.78     4243.40     36.10 o 
   3   7   1     6595.60     6611.93     70.33 o 
   4   7   1     1077.60     1121.31     15.35 o 
   5   7   1     3402.25     3426.69     31.37 o 
   6   7   1      617.36      629.95     19.16 o 
   7   7   1        2.52        5.56      6.98 o 
   8   7   1      585.95      556.70     17.20 o 
   9   7   1      816.23      847.61     30.46 o 
  10   7   1        0.51        5.93     14.90 o 
  11   7   1      137.66      139.41     21.98 o 
  12   7   1       60.20       78.17     21.52 o 
  13   7   1       20.34       29.48     22.43 o 
 -14   8   1       32.65       19.52     34.29 o 
 -13   8   1       68.42       81.85     35.13 o 
 -12   8   1      457.85      476.18     43.80 o 
 -11   8   1      129.32      136.59     20.50 o 
 -10   8   1      141.54      150.27     19.77 o 
  -9   8   1     1140.60     1187.35     23.52 o 
  -8   8   1      108.25      127.64     10.15 o 
  -7   8   1     1819.08     1815.79     26.03 o 
  -6   8   1      643.66      658.31     15.46 o 
  -5   8   1        7.34        7.69      4.73 o 
  -4   8   1     9780.55     9866.77     79.15 o 
  -3   8   1     4572.86     4632.34     36.80 o 
  -2   8   1      151.02      198.00     13.89 o 
  -1   8   1     4898.04     5017.47     63.94 o 
   0   8   1      194.81      273.54     10.54 o 
   1   8   1      124.34      191.12      9.85 o 
   2   8   1     6029.10     6257.47     46.47 o 
   3   8   1       77.38       83.02      5.75 o 
   4   8   1      501.77      503.73     11.22 o 
   5   8   1     3258.15     3236.31     30.95 o 
   6   8   1      304.47      311.31     12.86 o 
   7   8   1      794.76      810.01     18.92 o 
   8   8   1        7.62       16.98     10.52 o 
   9   8   1      307.48      309.76     17.54 o 
  10   8   1      413.44      452.29     28.10 o 
  11   8   1        1.21        5.84     31.59 o 
  12   8   1      124.65      155.39     25.32 o 
  13   8   1       14.33       31.77     22.48 o 
 -13   9   1       31.49       11.65     33.51 o 
 -12   9   1        0.39       -1.50     18.63 o 
 -11   9   1      233.84      308.18     26.76 o 
 -10   9   1       80.13       66.22     22.02 o 
  -9   9   1       32.46       10.18     14.40 o 
  -8   9   1      216.22      266.25     15.55 o 
  -7   9   1      957.68      979.69     23.69 o 
  -6   9   1      142.26      175.14     13.08 o 
  -5   9   1     3593.18     3560.11     37.37 o 
  -4   9   1        8.00        6.12      4.58 o 
  -3   9   1     2724.60     2706.99     31.87 o 
  -2   9   1     5850.16     5638.58     47.68 o 
  -1   9   1        7.73       18.08      6.07 o 
   0   9   1     3285.13     3144.94     84.72 o 
   1   9   1     1217.83     1175.80     17.23 o 
   2   9   1      364.60      331.49     12.06 o 
   3   9   1     3682.55     3673.16     32.90 o 
   4   9   1        9.49        7.36      5.14 o 
   5   9   1     1283.48     1239.52     22.71 o 
   6   9   1      619.26      621.95     25.38 o 
   7   9   1      175.89      164.70     11.54 o 
   8   9   1      339.78      366.65     25.10 o 
   9   9   1      263.67      350.70     25.92 o 
  10   9   1       53.72       61.94     18.28 o 
  11   9   1       35.10       40.96     20.02 o 
  12   9   1      167.69      182.81     26.30 o 
 -13  10   1        4.45       -3.51     35.24 o 
 -12  10   1      425.61      496.81     71.51 o 
 -11  10   1       21.47       16.60     19.00 o 
 -10  10   1       63.69       94.70     19.34 o 
  -9  10   1      885.48      913.35     34.56 o 
  -8  10   1      138.59      140.30     13.92 o 
  -7  10   1      801.22      854.31     23.35 o 
  -6  10   1     2562.15     2499.71     53.10 o 
  -5  10   1      227.76      248.59     11.27 o 
  -4  10   1      644.55      642.43     19.89 o 
  -3  10   1      572.41      544.37     19.28 o 
  -2  10   1     2952.62     2896.66     44.82 o 
  -1  10   1      546.63      476.01     15.07 o 
   0  10   1      404.92      403.53     14.02 o 
   1  10   1      566.31      530.83     26.30 o 
   2  10   1      258.69      235.23      8.83 o 
   3  10   1      435.66      441.54     11.34 o 
   4  10   1      846.76      824.98     15.31 o 
   5  10   1      570.88      641.22     14.34 o 
   6  10   1       98.49      103.22      9.95 o 
   7  10   1     3181.29     3193.62     39.48 o 
   8  10   1        9.10        1.65     11.00 o 
   9  10   1       71.74       73.51     13.78 o 
  10  10   1      166.27      173.09     21.29 o 
  11  10   1       19.70       24.42     47.81 o 
  12  10   1      121.59      234.02     44.38 o 
 -13  11   1       11.08       11.43     36.86 o 
 -12  11   1       10.41       33.54     22.28 o 
 -11  11   1      124.21      200.39     33.54 o 
 -10  11   1       94.93      134.33     21.96 o 
  -9  11   1       12.16       19.62     16.72 o 
  -8  11   1      707.05      760.56     24.23 o 
  -7  11   1     3148.39     3135.11     57.04 o 
  -6  11   1      745.44      762.08     22.87 o 
  -5  11   1      819.50      804.07     18.69 o 
  -4  11   1      354.31      330.19     20.89 o 
  -3  11   1     2246.41     2239.37     40.01 o 
  -2  11   1     1524.82     1467.10     26.22 o 
  -1  11   1       16.22       16.44      7.49 o 
   0  11   1     2702.70     2635.68     36.17 o 
   1  11   1     1300.31     1277.23     23.89 o 
   2  11   1      455.61      425.95     11.49 o 
   3  11   1     1375.48     1355.19     24.17 o 
   4  11   1      200.68      214.33      9.62 o 
   5  11   1     1096.06     1094.10     18.60 o 
   6  11   1       37.49       60.02     10.86 o 
   7  11   1      616.08      641.66     19.22 o 
   8  11   1      141.18      183.89     15.85 o 
   9  11   1        5.23        7.50     16.87 o 
  10  11   1       38.31        6.86     29.22 o 
  11  11   1       13.85       17.06     31.56 o 
  12  11   1        8.78       -5.52     35.80 o 
 -12  12   1       73.86       90.31     24.75 o 
 -11  12   1      177.59      210.33     33.96 o 
 -10  12   1      117.93      170.40     23.99 o 
  -9  12   1      259.61      286.72     24.63 o 
  -8  12   1      249.30      224.86     16.32 o 
  -7  12   1      576.42      623.95     22.16 o 
  -6  12   1      163.33      164.17     17.64 o 
  -5  12   1      536.50      497.36     16.21 o 
  -4  12   1      118.66      132.25     15.64 o 
  -3  12   1       89.88      103.53     12.90 o 
  -2  12   1      377.65      365.58     18.29 o 
  -1  12   1     1726.67     1690.01     29.40 o 
   0  12   1        2.20        9.62      7.67 o 
   1  12   1      487.14      476.39     28.29 o 
   2  12   1     1611.53     1546.24     28.39 o 
   3  12   1       31.06       26.75      6.61 o 
   4  12   1      637.28      656.64     28.34 o 
   5  12   1      652.81      680.14     22.27 o 
   6  12   1      283.97      280.58     16.71 o 
   7  12   1      657.15      642.49     29.95 o 
   8  12   1      389.52      382.07     41.88 o 
   9  12   1      154.92      155.35     21.32 o 
  10  12   1       75.61       92.06     34.29 o 
  11  12   1       41.04       71.37     37.47 o 
 -12  13   1       22.22       -1.30     37.44 o 
 -11  13   1       85.63      150.90     26.42 o 
 -10  13   1      116.59      119.32     23.83 o 
  -9  13   1        0.84        1.37     16.87 o 
  -8  13   1      287.02      291.48     26.99 o 
  -7  13   1      101.61       96.48     13.86 o 
  -6  13   1      879.23      959.41     33.64 o 
  -5  13   1     1040.56     1030.48     30.74 o 
  -4  13   1      227.29      181.97     23.00 o 
  -3  13   1       70.70       95.86     13.26 o 
  -2  13   1     1315.44     1346.70     75.22 o 
  -1  13   1       48.12       46.07      9.82 o 
   0  13   1      545.19      528.97     23.23 o 
   1  13   1      488.70      517.90     18.52 o 
   2  13   1       34.86       27.65      7.97 o 
   3  13   1      948.87     1017.80     24.28 o 
   4  13   1       14.65       22.97      9.87 o 
   5  13   1      161.70      130.71     13.56 o 
   6  13   1       59.18       28.36     11.86 o 
   7  13   1       13.36        3.60     14.86 o 
   8  13   1      111.67      115.10     19.81 o 
   9  13   1      117.11      171.38     24.90 o 
  10  13   1        8.54        6.52     30.39 o 
  11  13   1       35.77       75.00     37.64 o 
 -11  14   1        7.08      -19.55     21.88 o 
 -10  14   1        6.36      -27.92     18.61 o 
  -9  14   1      138.49      164.38     23.98 o 
  -8  14   1       16.18       35.37     18.28 o 
  -7  14   1        4.75       13.01     22.29 o 
  -6  14   1        9.17       28.15     12.92 o 
  -5  14   1       73.78       58.84     13.33 o 
  -4  14   1      226.93      247.11     18.64 o 
  -3  14   1     1297.95     1209.02     67.47 o 
  -2  14   1       50.35       33.35     12.02 o 
  -1  14   1      239.87      263.00     15.04 o 
   0  14   1      138.00      148.97     12.80 o 
   1  14   1      683.01      603.16     28.89 o 
   2  14   1      284.65      275.49     21.47 o 
   3  14   1       49.68       54.25     10.95 o 
   4  14   1      251.17      221.92     15.06 o 
   5  14   1       57.03       81.72     33.51 o 
   6  14   1        3.30      -12.21     13.75 o 
   7  14   1      239.48      294.74     37.30 o 
   8  14   1       37.51       -4.74     16.62 o 
   9  14   1       20.44       35.88     20.79 o 
  10  14   1       65.11      115.78     24.31 o 
 -10  15   1       53.76       57.61     22.34 o 
  -9  15   1        2.09      -11.56     21.33 o 
  -8  15   1       77.94       87.22     44.27 o 
  -7  15   1      129.50      113.81     22.98 o 
  -6  15   1       96.70      161.60     36.30 o 
  -5  15   1      487.91      461.90     28.77 o 
  -4  15   1      213.12      192.46     19.04 o 
  -3  15   1        6.36        5.13     12.85 o 
  -2  15   1       81.46       84.52     14.69 o 
  -1  15   1        4.07       11.52     12.26 o 
   0  15   1      115.44      107.40     17.26 o 
   1  15   1       34.91       29.49     14.66 o 
   2  15   1       25.35       38.76     11.10 o 
   3  15   1      299.01      294.02     16.79 o 
   4  15   1       41.53       20.03     11.32 o 
   5  15   1       10.10       21.00     14.76 o 
   6  15   1       50.85       35.64     17.39 o 
   7  15   1        4.93        2.40     22.08 o 
   8  15   1       66.21       38.03     25.98 o 
   9  15   1       81.69       87.15     28.49 o 
 -10  16   1        0.10       -4.40     21.25 o 
  -9  16   1       41.00       24.45     41.71 o 
  -8  16   1       25.47        4.68     19.97 o 
  -7  16   1      119.91      146.93     19.66 o 
  -6  16   1       47.60       43.16     15.37 o 
  -5  16   1      193.19      207.76     25.01 o 
  -4  16   1      188.77      173.88     18.79 o 
  -3  16   1      252.03      265.78     20.06 o 
  -2  16   1       89.53      109.48     16.42 o 
  -1  16   1      266.79      205.26     18.65 o 
   0  16   1       12.70       -0.16     10.63 o 
   1  16   1       22.64       35.32     12.34 o 
   2  16   1      115.20      124.90     14.63 o 
   3  16   1       20.05       11.97     11.12 o 
   4  16   1        9.34        7.47     15.01 o 
   5  16   1      311.00      342.14     38.70 o 
   6  16   1        6.26       -2.42     15.04 o 
   7  16   1        1.12       17.12     24.59 o 
   8  16   1        0.30       12.66     26.15 o 
  -9  17   1        3.03       29.16     29.05 o 
  -8  17   1       21.49       27.04     26.82 o 
  -7  17   1       28.18        3.68     22.36 o 
  -6  17   1       59.88       39.65     16.70 o 
  -5  17   1        5.37       -3.32     20.83 o 
  -4  17   1      124.12      139.47     18.48 o 
  -3  17   1        0.85       -5.78     13.96 o 
  -2  17   1        1.15      -17.69     19.10 o 
  -1  17   1       15.90       15.19     17.79 o 
   0  17   1       19.34       19.29     14.53 o 
   1  17   1        5.32        8.08     12.38 o 
   2  17   1       18.33       -2.75     11.91 o 
   3  17   1      103.27      102.02     15.50 o 
   4  17   1        1.93        6.00     17.21 o 
   5  17   1      163.53      140.76     22.15 o 
   6  17   1       79.94       32.45     25.20 o 
   7  17   1       28.10      -20.18     21.24 o 
   8  17   1        0.40        9.93     26.04 o 
  -7  18   1       23.17       -6.75     23.20 o 
  -6  18   1       24.90        0.87     15.88 o 
  -5  18   1       73.69       68.72     18.46 o 
  -4  18   1       55.88       51.78     17.22 o 
  -3  18   1       73.57       62.90     16.97 o 
  -2  18   1       77.62       60.34     17.79 o 
  -1  18   1       17.64       10.50     16.02 o 
   0  18   1       70.47       67.48     17.69 o 
   1  18   1       29.57       38.81     15.85 o 
   2  18   1        4.91       -2.24     13.77 o 
   3  18   1       10.22       16.36     14.57 o 
   4  18   1       38.86       26.41     19.88 o 
   5  18   1        0.15       35.72     19.27 o 
   6  18   1       51.71       65.91     27.94 o 
   7  18   1        8.39       18.57     27.27 o 
  -6  19   1        3.67       -8.50     36.61 o 
  -5  19   1       37.66       27.40     18.52 o 
  -4  19   1       34.70       63.27     18.67 o 
  -3  19   1       22.56       49.57     18.40 o 
  -2  19   1        0.61       11.81     17.17 o 
  -1  19   1       54.72       18.09     26.18 o 
   0  19   1        0.53      -14.80     17.62 o 
   1  19   1        1.14       33.19     17.94 o 
   2  19   1        7.60        4.38     16.10 o 
   3  19   1       45.38       58.29     16.76 o 
   4  19   1        5.22       -5.50     21.16 o 
   5  19   1        0.18       10.40     26.90 o 
  -4  20   1       31.13       26.45     19.85 o 
  -3  20   1        1.53        7.01     17.76 o 
  -2  20   1        0.72        7.45     16.96 o 
  -1  20   1        7.31        7.75     17.30 o 
   0  20   1       13.66       44.41     19.58 o 
   1  20   1        4.22       -5.35     18.01 o 
   2  20   1        4.52       23.61     18.76 o 
 -15   0   2      112.43      142.30     36.47 o 
 -14   0   2       47.02      109.85     32.40 o 
 -13   0   2      273.33      380.72     39.25 o 
 -12   0   2      226.14      249.00     21.61 o 
 -11   0   2     1031.83     1031.26    107.48 o 
 -10   0   2     2655.53     2636.18     51.61 o 
  -9   0   2       23.68       20.01     17.20 o 
  -8   0   2     2540.08     2418.17     44.85 o 
  -7   0   2    10041.31    10149.59    149.24 o 
  -6   0   2     1643.46     1852.45     50.74 o 
  -5   0   2     6634.50     6177.80     73.96 o 
  -4   0   2     3017.75     3174.74     43.07 o 
  -3   0   2      606.82      708.45     16.17 o 
  -2   0   2    21208.71    21583.17    288.55 o 
  -1   0   2      225.17      225.66     12.94 o 
   0   0   2     2392.52     2391.23     41.37 o 
   1   0   2    54187.95    55116.11    616.39 o 
   2   0   2     4328.87     4953.76     52.82 o 
   3   0   2     3669.99     3530.22     67.86 o 
   4   0   2     1188.50     1017.82     16.01 o 
   5   0   2     5853.03     5995.71     66.07 o 
   6   0   2     1488.95     1418.73     44.22 o 
   7   0   2      201.05      164.60     20.46 o 
   8   0   2      374.22      335.00     28.94 o 
   9   0   2      648.01      622.44     40.15 o 
  10   0   2      255.29      245.34     30.67 o 
  11   0   2       19.35       31.39     25.09 o 
  12   0   2      160.11      170.51     33.73 o 
  13   0   2       35.84        4.13     31.34 o 
 -15   1   2       42.07       47.03     23.34 o 
 -14   1   2      427.59      466.12     32.58 o 
 -13   1   2       10.04        8.04     17.30 o 
 -12   1   2      107.26      138.42     13.34 o 
 -11   1   2      754.55      739.22     26.04 o 
 -10   1   2       26.43       28.92      9.19 o 
  -9   1   2     6643.61     6525.48     62.57 o 
  -8   1   2      418.76      397.76     14.01 o 
  -7   1   2     3846.20     3575.90     38.73 o 
  -6   1   2     1900.71     1701.89     28.26 o 
  -5   1   2        4.58        6.03      6.08 o 
  -4   1   2     6699.94     6551.09     58.05 o 
  -3   1   2     2927.05     2967.34     27.80 o 
  -2   1   2      291.98      273.31     11.29 o 
  -1   1   2     1498.33     1421.73     46.25 o 
   0   1   2    24053.54    24246.02    261.33 o 
   1   1   2     9239.75     9451.11     80.15 o 
   2   1   2     5749.36     5823.38     61.12 o 
   3   1   2       97.84       71.95      8.51 o 
   4   1   2     1897.31     1903.28     23.13 o 
   5   1   2     6523.64     6376.28     59.82 o 
   6   1   2      192.52      198.25     13.85 o 
   7   1   2      959.07      978.46     28.17 o 
   8   1   2      991.49      960.96     30.10 o 
   9   1   2      105.72      101.99     17.17 o 
  10   1   2      893.84      871.66     33.32 o 
  11   1   2       21.25       32.74     17.74 o 
  12   1   2      229.15      177.63     40.12 o 
  13   1   2        7.80        2.77     20.79 o 
 -15   2   2      112.96      180.64     43.55 o 
 -14   2   2       12.99       10.98     19.20 o 
 -13   2   2     1075.09     1191.68     48.18 o 
 -12   2   2      263.71      276.61     22.45 o 
 -11   2   2      114.00      114.87     11.93 o 
 -10   2   2     2048.47     1978.25     31.12 o 
  -9   2   2      304.28      295.58     13.38 o 
  -8   2   2      563.55      496.53     15.23 o 
  -7   2   2     5967.47     5714.38    108.11 o 
  -6   2   2     1055.31     1002.07     17.32 o 
  -5   2   2     7056.63     7042.42     58.15 o 
  -4   2   2     9113.34     9307.27     95.69 o 
  -3   2   2    10004.68     9862.20    102.38 o 
  -2   2   2    13254.37    13545.50    114.75 o 
  -1   2   2       81.01       98.50      8.55 o 
   0   2   2    17213.61    17777.61    188.21 o 
   1   2   2     1469.27     1500.12     15.20 o 
   2   2   2      994.69      949.83     15.63 o 
   3   2   2     8073.69     8077.99     86.70 o 
   4   2   2      364.41      321.50      9.69 o 
   5   2   2      101.96      108.17     10.59 o 
   6   2   2     1945.69     1820.60     26.21 o 
   7   2   2      124.53      112.93     13.69 o 
   8   2   2      156.40      129.58     17.98 o 
   9   2   2      202.93      176.18     19.07 o 
  10   2   2       15.97        9.36     17.79 o 
  11   2   2      157.82      127.44     21.60 o 
  12   2   2      225.44      254.18     26.54 o 
  13   2   2       43.53       64.19     23.39 o 
 -15   3   2      117.09      147.94     27.49 o 
 -14   3   2      243.55      261.53     27.55 o 
 -13   3   2       26.37       51.63     14.54 o 
 -12   3   2      824.67      829.70     23.25 o 
 -11   3   2      783.78      730.97     20.87 o 
 -10   3   2      533.19      512.01     17.71 o 
  -9   3   2     2520.43     2482.39     34.09 o 
  -8   3   2      374.01      327.44     12.93 o 
  -7   3   2     1475.06     1375.24     23.03 o 
  -6   3   2     2890.62     2563.57     63.74 o 
  -5   3   2     2273.59     2548.18     30.01 o 
  -4   3   2     9860.20    10023.79     67.16 o 
  -3   3   2     2305.92     2260.86     21.41 o 
  -2   3   2        8.70       19.49      3.94 o 
  -1   3   2    18766.65    18593.11    240.43 o 
   0   3   2     4752.33     4937.92     45.82 o 
   1   3   2     4216.48     4370.58     31.96 o 
   2   3   2     3759.51     3738.02     28.30 o 
   3   3   2     1072.63     1041.70     23.17 o 
   4   3   2       78.26      103.06      6.68 o 
   5   3   2     1121.30     1037.84     18.72 o 
   6   3   2       15.36       16.18      6.36 o 
   7   3   2     1550.62     1594.60     36.92 o 
   8   3   2      395.94      408.34     22.73 o 
   9   3   2       65.67       52.10     15.67 o 
  10   3   2      433.76      479.09     52.55 o 
  11   3   2        1.26       24.74     18.09 o 
  12   3   2      114.09       94.69     22.07 o 
  13   3   2        3.43      -10.79     20.18 o 
 -15   4   2       62.84       56.42     24.14 o 
 -14   4   2        1.37       11.54     19.63 o 
 -13   4   2      175.89      216.18     19.13 o 
 -12   4   2      376.95      370.24     20.73 o 
 -11   4   2      777.79      791.46     22.24 o 
 -10   4   2      132.38      133.45     11.51 o 
  -9   4   2       61.77       55.86      9.15 o 
  -8   4   2      539.51      501.24     15.53 o 
  -7   4   2      801.55      715.63     24.54 o 
  -6   4   2        0.58       12.47      5.25 o 
  -5   4   2    10909.43    11014.71    109.23 o 
  -4   4   2     1467.89     1465.95     16.15 o 
  -3   4   2     2105.36     2142.52     32.09 o 
  -2   4   2     5084.12     5054.91     48.18 o 
  -1   4   2      198.56      233.89      8.21 o 
   0   4   2       24.89       25.71      4.06 o 
   1   4   2      937.86      859.58     11.65 o 
   2   4   2      209.92      205.65      5.93 o 
   3   4   2     6488.65     6636.39     46.76 o 
   4   4   2     4116.54     4339.50     40.53 o 
   5   4   2       73.90       64.56     11.91 o 
   6   4   2     1497.47     1499.68     22.40 o 
   7   4   2      922.62      881.68     28.04 o 
   8   4   2      681.63      657.77     21.62 o 
   9   4   2      104.26      122.11     22.54 o 
  10   4   2        0.91        8.87     16.34 o 
  11   4   2      212.11      215.66     24.09 o 
  12   4   2      147.36      154.28     24.86 o 
  13   4   2        0.11       14.24     22.32 o 
 -15   5   2       41.98       42.77     34.51 o 
 -14   5   2      150.37      206.53     41.04 o 
 -13   5   2       30.10       45.29     14.81 o 
 -12   5   2      139.27      168.10     16.94 o 
 -11   5   2      499.15      472.69     17.98 o 
 -10   5   2      290.26      282.84     14.23 o 
  -9   5   2     1421.12     1381.48     30.06 o 
  -8   5   2      809.53      770.83     18.24 o 
  -7   5   2      229.71      227.50     13.37 o 
  -6   5   2     2637.10     2442.86     73.02 o 
  -5   5   2     3929.82     4316.64     46.91 o 
  -4   5   2      155.63      122.67      6.93 o 
  -3   5   2     4134.57     4136.42     64.65 o 
  -2   5   2      796.25      810.94     15.35 o 
  -1   5   2     1355.58     1291.26     25.51 o 
   0   5   2     4471.93     4507.59     43.89 o 
   1   5   2     1753.38     1793.60     17.65 o 
   2   5   2     3279.42     3378.43     27.83 o 
   3   5   2      359.74      426.85      8.62 o 
   4   5   2      728.07      746.81     14.67 o 
   5   5   2     1270.83     1255.08     19.99 o 
   6   5   2       95.09      102.14      8.58 o 
   7   5   2      993.56      982.29     24.64 o 
   8   5   2      167.15      200.53     14.66 o 
   9   5   2       20.74       24.81     11.98 o 
  10   5   2      361.13      367.30     25.21 o 
  11   5   2       50.09       33.18     24.87 o 
  12   5   2       85.34       70.09     21.88 o 
  13   5   2       74.37       79.62     24.83 o 
 -15   6   2      134.15      160.47     42.10 o 
 -14   6   2       53.99       70.59     34.46 o 
 -13   6   2       60.62       54.05     27.18 o 
 -12   6   2      256.62      198.42     23.01 o 
 -11   6   2      884.63      838.59     66.53 o 
 -10   6   2      146.40      151.77     14.72 o 
  -9   6   2        5.69       -2.69      7.55 o 
  -8   6   2      859.68      804.71     18.63 o 
  -7   6   2     1677.91     1560.94     27.38 o 
  -6   6   2      154.85      147.39      8.60 o 
  -5   6   2      363.25      263.31     13.48 o 
  -4   6   2       29.80       19.86      5.40 o 
  -3   6   2     1820.70     1795.67     82.46 o 
  -2   6   2     2723.57     2780.85     32.73 o 
  -1   6   2       35.78       34.74      5.14 o 
   0   6   2      716.24      658.07     13.78 o 
   1   6   2       17.70       21.97      4.13 o 
   2   6   2     2779.19     2905.64     25.85 o 
   3   6   2     2544.35     2635.46     24.45 o 
   4   6   2      932.01      930.91     13.45 o 
   5   6   2      337.45      335.46     12.02 o 
   6   6   2     1052.88     1115.65     20.50 o 
   7   6   2       84.61       94.57      9.31 o 
   8   6   2      220.82      201.65     20.31 o 
   9   6   2       71.56      103.02     18.12 o 
  10   6   2        3.68        2.42     15.80 o 
  11   6   2        1.36       22.11     19.03 o 
  12   6   2       63.15       66.08     23.55 o 
 -14   7   2      156.07      106.89     36.13 o 
 -13   7   2       49.26       30.91     20.36 o 
 -12   7   2        9.22        4.93     33.99 o 
 -11   7   2      101.25      136.23     20.02 o 
 -10   7   2      174.39      148.93     14.37 o 
  -9   7   2      717.55      727.86     22.71 o 
  -8   7   2      326.93      306.85     20.54 o 
  -7   7   2        6.55       -1.30      6.28 o 
  -6   7   2      730.48      640.37     34.17 o 
  -5   7   2        2.17        3.22      4.97 o 
  -4   7   2      361.80      319.14     10.96 o 
  -3   7   2     3109.78     3056.96     36.86 o 
  -2   7   2        1.79        3.39      5.22 o 
  -1   7   2     4370.24     4341.14    105.93 o 
   0   7   2      475.30      463.63      9.70 o 
   1   7   2     1468.27     1516.15     18.74 o 
   2   7   2      344.54      334.49      8.98 o 
   3   7   2       84.74      104.73      5.96 o 
   4   7   2      204.26      223.13     12.43 o 
   5   7   2      390.41      423.39     13.48 o 
   6   7   2       39.25       26.64      7.56 o 
   7   7   2        7.66        8.99      8.15 o 
   8   7   2        9.46       -0.93     10.69 o 
   9   7   2       12.12        3.17     15.86 o 
  10   7   2       45.25       81.52     19.76 o 
  11   7   2        0.29       -2.67     19.58 o 
  12   7   2        0.41      -29.12     19.85 o 
 -14   8   2        0.10       19.01     35.96 o 
 -13   8   2      190.81      219.53     35.43 o 
 -12   8   2       52.87       33.44     19.51 o 
 -11   8   2       81.82       60.19     18.92 o 
 -10   8   2        1.70        2.16     10.84 o 
  -9   8   2       15.78        8.11     10.26 o 
  -8   8   2       17.55       11.28      9.60 o 
  -7   8   2      231.81      223.42     13.64 o 
  -6   8   2        4.99       11.55      7.87 o 
  -5   8   2      394.02      362.57     14.62 o 
  -4   8   2      113.16       99.53      8.80 o 
  -3   8   2       37.66       25.78      9.56 o 
  -2   8   2      483.80      480.81     13.88 o 
  -1   8   2      108.44      124.90      8.07 o 
   0   8   2      212.92      222.01      7.73 o 
   1   8   2      473.25      504.24     18.65 o 
   2   8   2     2846.42     2963.60     30.89 o 
   3   8   2        2.55        7.63      5.55 o 
   4   8   2      366.83      368.06     11.23 o 
   5   8   2       98.97      106.37     11.07 o 
   6   8   2       20.81       18.98      7.78 o 
   7   8   2      308.01      327.90     14.27 o 
   8   8   2      547.26      573.47     22.67 o 
   9   8   2        0.55      -23.21     15.47 o 
  10   8   2        3.93        4.57     18.21 o 
  11   8   2        0.23      -15.04     19.52 o 
  12   8   2        0.61      -29.97     19.98 o 
 -14   9   2        2.63       11.32     37.86 o 
 -13   9   2        8.07      -13.20     33.57 o 
 -12   9   2       72.31       85.01     21.92 o 
 -11   9   2       61.74       77.62     20.27 o 
 -10   9   2       36.43       27.39     17.67 o 
  -9   9   2        9.48        2.85     10.25 o 
  -8   9   2        1.62       14.35      9.79 o 
  -7   9   2        4.27       -7.52      8.30 o 
  -6   9   2      146.92      124.43     11.43 o 
  -5   9   2        9.27        0.09      7.22 o 
  -4   9   2      223.37      211.56     11.66 o 
  -3   9   2       43.60       32.76      7.63 o 
  -2   9   2       15.25       16.74      6.35 o 
  -1   9   2       32.75       37.53      6.78 o 
   0   9   2        9.98        9.81      4.35 o 
   1   9   2      131.29      148.21      7.55 o 
   2   9   2      130.75      147.91      8.61 o 
   3   9   2       26.45       22.84      5.43 o 
   4   9   2       47.14       39.73      7.65 o 
   5   9   2       81.31       83.54      9.25 o 
   6   9   2       73.62       79.00      9.66 o 
   7   9   2       25.96       27.17      9.39 o 
   8   9   2      377.86      364.80     19.27 o 
   9   9   2       39.83       30.73     20.88 o 
  10   9   2       27.66       23.83     27.85 o 
  11   9   2        1.43       -4.74     19.57 o 
  12   9   2        0.14      -19.36     20.22 o 
 -13  10   2        5.50       11.37     22.28 o 
 -12  10   2        3.97       -9.86     19.34 o 
 -11  10   2       26.52       27.44     18.54 o 
 -10  10   2        0.62      -12.04     11.05 o 
  -9  10   2       12.60       20.21     11.35 o 
  -8  10   2      177.03      176.88     14.95 o 
  -7  10   2      454.89      441.32     18.98 o 
  -6  10   2       41.84       35.12      9.51 o 
  -5  10   2       19.52       36.57     11.06 o 
  -4  10   2      786.86      790.52     20.31 o 
  -3  10   2     1331.92     1368.12     25.67 o 
  -2  10   2       12.87       23.16      7.46 o 
  -1  10   2        4.95        5.03      6.63 o 
   0  10   2      357.15      383.75     13.90 o 
   1  10   2        0.23        2.46      7.46 o 
   2  10   2       31.32       24.58      6.01 o 
   3  10   2      413.87      397.97     11.39 o 
   4  10   2        0.35       -2.72      6.82 o 
   5  10   2       98.75       98.03      9.96 o 
   6  10   2        2.16      -11.65      7.77 o 
   7  10   2        1.89        2.00      9.08 o 
   8  10   2        4.80       -3.40      9.65 o 
   9  10   2       15.04       33.16     18.93 o 
  10  10   2       25.76       26.51     18.81 o 
  11  10   2       10.44        8.31     48.62 o 
 -13  11   2       23.70       27.72     23.18 o 
 -12  11   2       35.33       18.71     21.61 o 
 -11  11   2        4.28       -7.65     18.98 o 
 -10  11   2       72.86       69.45     14.22 o 
  -9  11   2      196.18      170.76     21.18 o 
  -8  11   2       13.58        8.94     10.72 o 
  -7  11   2       96.09      100.73     13.03 o 
  -6  11   2        2.48        1.07      9.10 o 
  -5  11   2      399.50      393.36     19.73 o 
  -4  11   2      325.22      318.86     27.20 o 
  -3  11   2       23.83       14.00      8.63 o 
  -2  11   2       17.22       20.81     10.08 o 
  -1  11   2      108.09      108.96     10.16 o 
   0  11   2      219.35      240.63     25.75 o 
   1  11   2       79.74       95.85      9.75 o 
   2  11   2      194.71      183.97     10.28 o 
   3  11   2       13.24       12.75      6.40 o 
   4  11   2       31.32       20.69      8.03 o 
   5  11   2       27.86       28.05      8.79 o 
   6  11   2       11.37       19.03      9.17 o 
   7  11   2       76.04       73.27     11.24 o 
   8  11   2       20.02       17.37     13.24 o 
   9  11   2       50.95       46.38     18.46 o 
  10  11   2        7.98       40.03     21.24 o 
  11  11   2        0.02      -26.66     20.09 o 
 -12  12   2        4.10       -8.01     27.49 o 
 -11  12   2       12.05       14.73     20.66 o 
 -10  12   2       12.51       30.80     18.98 o 
  -9  12   2       62.42       48.54     13.54 o 
  -8  12   2      103.25      122.40     14.94 o 
  -7  12   2       17.57       30.92     11.54 o 
  -6  12   2       98.90       74.42     21.69 o 
  -5  12   2      321.48      330.35     19.27 o 
  -4  12   2      275.62      284.17     26.06 o 
  -3  12   2      186.83      188.29     22.49 o 
  -2  12   2      270.59      273.87     14.08 o 
  -1  12   2        2.72        4.68      7.83 o 
   0  12   2      236.08      250.61     13.82 o 
   1  12   2        3.40       -3.42      7.79 o 
   2  12   2       67.88       78.33     11.73 o 
   3  12   2       20.63       27.87      7.90 o 
   4  12   2       44.75       26.41     11.28 o 
   5  12   2       21.15       30.44      9.35 o 
   6  12   2       96.44      101.93     19.16 o 
   7  12   2       65.22       60.23     11.69 o 
   8  12   2       37.07       35.29     14.54 o 
   9  12   2       94.60       75.40     19.64 o 
  10  12   2        2.20       37.80     33.73 o 
 -12  13   2        8.01        5.70     21.98 o 
 -11  13   2       18.61      -17.44     18.77 o 
 -10  13   2        9.02       21.81     20.75 o 
  -9  13   2       30.27       41.02     14.04 o 
  -8  13   2       27.87       50.50     13.85 o 
  -7  13   2        7.92        9.64     28.52 o 
  -6  13   2      638.09      622.62     26.43 o 
  -5  13   2      241.49      255.61     45.95 o 
  -4  13   2       31.26       19.14     11.61 o 
  -3  13   2     1084.25      996.13     24.85 o 
  -2  13   2      300.65      306.99     15.98 o 
  -1  13   2       84.20       74.69     10.98 o 
   0  13   2        2.36       12.00      9.31 o 
   1  13   2      189.75      184.49     13.40 o 
   2  13   2      135.35      112.43     10.12 o 
   3  13   2       48.14       45.12      8.96 o 
   4  13   2      158.30      131.46     13.27 o 
   5  13   2      139.09      122.74     14.05 o 
   6  13   2      101.18      107.73     13.78 o 
   7  13   2        4.57      -11.36     13.99 o 
   8  13   2        5.22        4.51     17.51 o 
   9  13   2        1.56       18.46     31.28 o 
  10  13   2        1.59       44.16     35.18 o 
 -11  14   2       39.96       73.40     23.63 o 
 -10  14   2      110.69      160.81     30.33 o 
  -9  14   2       11.38       -1.68     13.59 o 
  -8  14   2      234.39      262.48     41.81 o 
  -7  14   2       20.65        7.60     14.34 o 
  -6  14   2       52.97       42.87     14.88 o 
  -5  14   2       62.70       63.35     15.18 o 
  -4  14   2       17.43       27.04     13.01 o 
  -3  14   2       42.48       18.90     10.38 o 
  -2  14   2      224.13      238.58     15.88 o 
  -1  14   2       33.85       27.97     10.31 o 
   0  14   2        3.35       23.01     10.55 o 
   1  14   2      149.85      152.51     21.28 o 
   2  14   2      119.09      105.15     10.80 o 
   3  14   2       34.31       28.64      8.77 o 
   4  14   2      257.16      223.10     15.91 o 
   5  14   2      112.48      105.89     22.61 o 
   6  14   2        3.35      -13.69     14.57 o 
   7  14   2        6.02        5.88     28.86 o 
   8  14   2       16.82       -7.42     21.30 o 
 -11  15   2       49.98       39.09     24.86 o 
 -10  15   2       25.62       50.73     23.20 o 
  -9  15   2       39.58       74.51     43.02 o 
  -8  15   2       51.93       34.22     16.81 o 
  -7  15   2       49.15       48.76     28.55 o 
  -6  15   2       97.32      135.13     18.64 o 
  -5  15   2      130.77      155.80     18.40 o 
  -4  15   2      195.54      183.57     18.47 o 
  -3  15   2       45.63       61.83     14.53 o 
  -2  15   2       89.39       78.94     12.83 o 
  -1  15   2      568.30      579.21     38.22 o 
   0  15   2       82.72       75.16     12.22 o 
   1  15   2        0.99        3.66     10.43 o 
   2  15   2      239.05      228.08     16.10 o 
   3  15   2       14.77       21.89     14.61 o 
   4  15   2       41.37       33.74     15.46 o 
   5  15   2        0.99        2.48     15.07 o 
   6  15   2       11.41      -10.40     14.72 o 
   7  15   2        2.37      -16.23     21.69 o 
   8  15   2       21.24      -12.32     24.65 o 
 -10  16   2       17.24       44.66     27.94 o 
  -9  16   2        3.93       -3.07     25.31 o 
  -8  16   2        9.50        0.34     16.49 o 
  -7  16   2       24.19       33.24     16.27 o 
  -6  16   2        7.88       -3.16     14.44 o 
  -5  16   2        2.88      -16.42     13.88 o 
  -4  16   2       11.86       16.00     14.96 o 
  -3  16   2       31.84       36.67     16.06 o 
  -2  16   2       91.41       98.89     14.15 o 
  -1  16   2      290.96      256.58     17.75 o 
   0  16   2       94.93       95.44     14.39 o 
   1  16   2       70.36       84.63     25.76 o 
   2  16   2        4.26       -0.56     11.14 o 
   3  16   2      383.12      327.93     23.94 o 
   4  16   2        1.18       -1.67     14.99 o 
   5  16   2       65.03       39.17     16.77 o 
   6  16   2       24.00       19.19     17.65 o 
   7  16   2       25.93      -21.19     22.69 o 
   8  16   2       31.89       47.17     27.71 o 
  -8  17   2       20.49       12.15     16.98 o 
  -7  17   2      189.30      228.83     23.69 o 
  -6  17   2      385.55      380.95     49.96 o 
  -5  17   2        0.65        4.20     15.81 o 
  -4  17   2       81.46      111.93     19.47 o 
  -3  17   2       48.95       34.62     16.15 o 
  -2  17   2        3.07      -19.31     13.52 o 
  -1  17   2      177.48      180.92     16.83 o 
   0  17   2        7.81        6.81     12.42 o 
   1  17   2        6.80       10.04     12.95 o 
   2  17   2       50.68       45.10     13.53 o 
   3  17   2       32.27       30.43     17.22 o 
   4  17   2        3.66       -2.13     16.13 o 
   5  17   2        7.45      -17.38     17.31 o 
   6  17   2        6.33      -18.17     16.93 o 
   7  17   2        4.15       35.85     24.81 o 
  -8  18   2        9.38        0.22     25.98 o 
  -7  18   2       61.20       75.96     34.24 o 
  -6  18   2        8.89       22.81     17.73 o 
  -5  18   2       18.68       41.30     18.15 o 
  -4  18   2       48.57       17.48     15.61 o 
  -3  18   2        1.84       14.33     17.18 o 
  -2  18   2      162.59      187.53     20.81 o 
  -1  18   2        4.95       -4.28     12.98 o 
   0  18   2      140.54      126.24     17.27 o 
   1  18   2       64.43       62.00     15.45 o 
   2  18   2        0.01       -0.84     17.95 o 
   3  18   2       84.95       88.39     20.14 o 
   4  18   2        1.08      -18.51     16.43 o 
   5  18   2       43.98       27.08     18.93 o 
   6  18   2       77.08       48.56     28.30 o 
  -6  19   2       12.98       36.02     20.54 o 
  -5  19   2        9.47        1.78     18.23 o 
  -4  19   2       48.88       90.55     20.35 o 
  -3  19   2       17.49       24.47     18.70 o 
  -2  19   2       13.67      -12.74     33.32 o 
  -1  19   2       22.52       35.81     18.84 o 
   0  19   2        1.47       20.18     15.55 o 
   1  19   2       10.55      -18.39     14.16 o 
   2  19   2        3.48       -3.92     17.95 o 
   3  19   2       17.13        5.76     19.25 o 
   4  19   2       21.66       25.13     19.55 o 
  -4  20   2        1.45        8.40     17.62 o 
  -3  20   2       12.76      -16.28     18.43 o 
  -2  20   2       77.95       71.70     20.30 o 
  -1  20   2        1.48        0.52     18.06 o 
   0  20   2        7.33       21.84     21.08 o 
   1  20   2       85.09       69.85     18.14 o 
   2  20   2        0.08      -20.58     33.34 o 
 -15   1   3        7.52       12.14     21.91 o 
 -14   1   3       70.44       64.44     16.88 o 
 -13   1   3        4.00       -8.68     11.24 o 
 -12   1   3        3.83       -2.05      9.74 o 
 -11   1   3      365.72      364.65     16.62 o 
 -10   1   3      571.64      543.54     24.40 o 
  -9   1   3       18.64       20.61      8.02 o 
  -8   1   3       35.30       40.47      7.71 o 
  -7   1   3      672.04      650.44     15.59 o 
  -6   1   3      258.45      278.54      8.21 o 
  -5   1   3      104.93      118.91      5.96 o 
  -4   1   3      868.84      882.44     24.63 o 
  -3   1   3      898.71      957.06     17.36 o 
  -2   1   3      772.00      812.89     19.75 o 
  -1   1   3     1639.42     1705.14     22.59 o 
   0   1   3     2296.10     2527.74     24.91 o 
   1   1   3      121.15      129.95      5.89 o 
   2   1   3      250.47      251.09      6.16 o 
   3   1   3      769.11      794.31     13.61 o 
   4   1   3      155.77      157.94     12.52 o 
   5   1   3      130.98      116.64     16.98 o 
   6   1   3      275.24      296.09     18.05 o 
   7   1   3       38.22       28.81     12.50 o 
   8   1   3       27.89       24.88     13.65 o 
   9   1   3       20.77       30.30     16.26 o 
  10   1   3       20.02        1.52     16.48 o 
  11   1   3        3.00       16.56     19.12 o 
  12   1   3        3.28       -3.15     21.75 o 
 -15   2   3        5.37        1.81     22.59 o 
 -14   2   3       31.75       62.86     16.95 o 
 -13   2   3        8.49        8.31     11.46 o 
 -12   2   3       11.16       23.62     11.01 o 
 -11   2   3        1.86       -3.34     10.45 o 
 -10   2   3      392.93      371.65     15.97 o 
  -9   2   3      561.69      498.99     16.95 o 
  -8   2   3      215.90      206.24     11.43 o 
  -7   2   3      335.92      375.47     13.14 o 
  -6   2   3     4167.32     4609.83     38.22 o 
  -5   2   3      242.25      229.27      7.43 o 
  -4   2   3        3.62        3.35      4.38 o 
  -3   2   3      531.83      516.04     23.05 o 
  -2   2   3      971.25     1039.91     36.55 o 
  -1   2   3        5.74        6.32      3.64 o 
   0   2   3      106.07      105.81      5.36 o 
   1   2   3      236.14      251.84      8.23 o 
   2   2   3     5024.42     5176.27     49.96 o 
   3   2   3       47.54       58.19      7.32 o 
   4   2   3      233.12      189.22     13.64 o 
   5   2   3       33.35       22.19      9.74 o 
   6   2   3      134.65      119.22     13.74 o 
   7   2   3       67.52       59.43     13.71 o 
   8   2   3       17.81       27.97     13.35 o 
   9   2   3       10.54       24.08     16.26 o 
  10   2   3      110.41      102.99     20.49 o 
  11   2   3      100.18       53.52     20.34 o 
  12   2   3        8.17       32.93     30.19 o 
 -15   3   3       79.19      131.48     38.25 o 
 -14   3   3        7.08        8.30     14.39 o 
 -13   3   3       85.68      101.08     15.47 o 
 -12   3   3      114.10      109.79     13.29 o 
 -11   3   3      201.69      184.07     15.60 o 
 -10   3   3      276.65      301.55     21.97 o 
  -9   3   3     1238.47     1224.22     24.35 o 
  -8   3   3      877.64      855.51     20.38 o 
  -7   3   3      460.45      453.70     16.78 o 
  -6   3   3       14.21       10.10      4.41 o 
  -5   3   3      238.32      241.36      7.67 o 
  -4   3   3      138.18      186.77      9.12 o 
  -3   3   3      206.07      211.36     10.13 o 
  -2   3   3     1508.55     1576.23     23.13 o 
  -1   3   3       84.00       79.85      5.01 o 
   0   3   3      258.69      283.71      8.19 o 
   1   3   3     3229.57     3340.57     28.05 o 
   2   3   3      228.04      253.85      9.50 o 
   3   3   3       16.24       20.27      5.12 o 
   4   3   3     1104.69     1016.31     25.92 o 
   5   3   3      129.18      108.83     12.67 o 
   6   3   3      302.94      289.59     18.43 o 
   7   3   3      145.81      132.77     19.24 o 
   8   3   3        6.98        1.50     13.74 o 
   9   3   3       15.59      -10.35     14.66 o 
  10   3   3        5.16       -9.32     16.68 o 
  11   3   3        0.31        8.80     19.32 o 
  12   3   3       87.69       78.63     33.85 o 
 -15   4   3       17.41       29.44     32.90 o 
 -14   4   3      266.38      277.06     28.24 o 
 -13   4   3        7.85       -6.02     13.47 o 
 -12   4   3      614.53      552.13     20.80 o 
 -11   4   3      179.01      174.30     13.79 o 
 -10   4   3       72.86       77.14     10.75 o 
  -9   4   3      811.60      768.70     22.80 o 
  -8   4   3     1277.82     1353.04     24.57 o 
  -7   4   3        1.09        3.52      6.00 o 
  -6   4   3      384.73      338.79     22.60 o 
  -5   4   3      553.14      528.76     15.12 o 
  -4   4   3     1364.28     1411.76     45.33 o 
  -3   4   3      184.19      162.86      8.58 o 
  -2   4   3        3.02        5.69      4.79 o 
  -1   4   3     1705.24     1718.60     26.93 o 
   0   4   3     1754.78     1759.02     20.15 o 
   1   4   3      622.36      672.20     14.51 o 
   2   4   3     1972.33     1950.94     22.45 o 
   3   4   3      196.63      181.68      8.29 o 
   4   4   3       78.87       64.78      6.78 o 
   5   4   3      198.12      198.17     13.05 o 
   6   4   3      123.01      129.69     15.86 o 
   7   4   3       96.90       92.08     15.75 o 
   8   4   3      123.84      120.31     17.21 o 
   9   4   3       71.09       64.79     13.61 o 
  10   4   3       26.02       19.88     18.20 o 
  11   4   3       52.96       36.10     19.75 o 
  12   4   3       46.10       56.59     24.42 o 
 -15   5   3       81.72      120.38     40.70 o 
 -14   5   3        2.24       -0.82     19.27 o 
 -13   5   3      202.98      237.09     34.54 o 
 -12   5   3      196.69      236.75     19.52 o 
 -11   5   3        1.10       18.15     12.35 o 
 -10   5   3      608.43      656.19     33.86 o 
  -9   5   3       99.12      102.10     10.52 o 
  -8   5   3      437.70      443.41     15.02 o 
  -7   5   3     1446.32     1425.05     66.02 o 
  -6   5   3       25.09       31.40      5.30 o 
  -5   5   3      307.10      269.78      8.90 o 
  -4   5   3     8340.69     8691.56    172.69 o 
  -3   5   3      570.66      657.11     15.53 o 
  -2   5   3     1539.19     1522.36     23.79 o 
  -1   5   3       30.46       17.87      3.68 o 
   0   5   3     1157.69     1238.48     24.47 o 
   1   5   3     4472.95     4502.86     36.46 o 
   2   5   3        8.24       15.11      4.30 o 
   3   5   3      911.73      872.39     15.98 o 
   4   5   3      866.85      860.38     16.68 o 
   5   5   3        0.72        2.59      8.89 o 
   6   5   3      272.28      251.04     14.78 o 
   7   5   3      245.48      293.29     16.93 o 
   8   5   3      278.60      237.99     17.08 o 
   9   5   3      120.53       86.96     14.89 o 
  10   5   3       35.80       43.92     18.80 o 
  11   5   3       19.23       19.67     40.34 o 
  12   5   3        2.10       10.43     21.87 o 
 -15   6   3        3.76       33.40     36.63 o 
 -14   6   3      203.42      212.32     27.88 o 
 -13   6   3       52.11       80.29     22.24 o 
 -12   6   3        9.01       -4.10     13.75 o 
 -11   6   3      466.63      524.29     22.50 o 
 -10   6   3        7.82       33.17     11.74 o 
  -9   6   3     1479.84     1491.24     31.88 o 
  -8   6   3     1276.93     1271.47     39.95 o 
  -7   6   3       10.72       10.58      9.37 o 
  -6   6   3     2226.80     2156.16     28.80 o 
  -5   6   3     1036.55      994.90     24.95 o 
  -4   6   3     3790.25     3820.91     65.30 o 
  -3   6   3     3749.62     3780.67    120.08 o 
  -2   6   3      228.54      230.81     14.05 o 
  -1   6   3     1581.16     1648.83     25.15 o 
   0   6   3     2468.01     2452.76     29.75 o 
   1   6   3      775.78      872.12     14.45 o 
   2   6   3      923.54      876.27     13.58 o 
   3   6   3       11.95       10.15      5.74 o 
   4   6   3      605.93      587.05     14.54 o 
   5   6   3      532.53      509.84     27.11 o 
   6   6   3       27.41       25.31     10.41 o 
   7   6   3      226.99      208.61     31.15 o 
   8   6   3      152.00      150.72     28.60 o 
   9   6   3       25.76       37.71     14.16 o 
  10   6   3      103.06      104.52     23.95 o 
  11   6   3        4.53       11.98     19.66 o 
  12   6   3       17.62       16.48     22.92 o 
 -14   7   3        4.43        9.98     21.24 o 
 -13   7   3      201.39      252.79     27.88 o 
 -12   7   3      328.64      346.04     21.10 o 
 -11   7   3      122.58      123.24     23.30 o 
 -10   7   3      391.59      366.71     19.41 o 
  -9   7   3       47.62       46.04     11.56 o 
  -8   7   3     1186.62     1199.38     28.47 o 
  -7   7   3     1047.02     1127.79     28.89 o 
  -6   7   3        7.58       12.29      6.72 o 
  -5   7   3     1118.78     1110.11     22.77 o 
  -4   7   3     4003.98     4030.92     93.58 o 
  -3   7   3       50.07       41.72     11.08 o 
  -2   7   3     3235.83     3153.19     84.93 o 
  -1   7   3     1228.27     1177.31     25.90 o 
   0   7   3      775.20      790.48     13.71 o 
   1   7   3     1405.53     1364.72     23.20 o 
   2   7   3      322.58      327.47      9.57 o 
   3   7   3     1260.18     1197.62     32.38 o 
   4   7   3      160.07      166.92      9.55 o 
   5   7   3       20.48       17.16     10.34 o 
   6   7   3     1372.21     1365.86     51.51 o 
   7   7   3       10.38       18.71     11.57 o 
   8   7   3      279.81      227.79     18.43 o 
   9   7   3       40.49       41.43     13.75 o 
  10   7   3       49.70       55.62     20.95 o 
  11   7   3        9.04        7.24     22.50 o 
 -14   8   3      331.92      432.61     53.31 o 
 -13   8   3       94.66      140.48     25.49 o 
 -12   8   3      218.85      212.17     19.13 o 
 -11   8   3      738.98      799.20     28.06 o 
 -10   8   3        0.33        1.23     10.86 o 
  -9   8   3      627.13      671.09     42.90 o 
  -8   8   3      996.98     1000.13     31.24 o 
  -7   8   3      242.69      245.85     14.78 o 
  -6   8   3     2885.06     2941.98     61.25 o 
  -5   8   3      175.99      183.78     11.64 o 
  -4   8   3      854.60      854.45     25.56 o 
  -3   8   3     1025.15      999.87     23.42 o 
  -2   8   3       46.62       56.80      7.95 o 
  -1   8   3      284.58      312.84     17.72 o 
   0   8   3     2127.03     2132.94     30.79 o 
   1   8   3      735.95      749.17     13.47 o 
   2   8   3      255.04      250.97      9.40 o 
   3   8   3     2159.90     2154.23     36.43 o 
   4   8   3      101.25       83.99     10.44 o 
   5   8   3      819.41      838.19     24.19 o 
   6   8   3      412.20      466.88     16.60 o 
   7   8   3       82.83       87.34     13.84 o 
   8   8   3       55.14       61.70     18.09 o 
   9   8   3        5.58       -9.93     13.16 o 
  10   8   3      106.20       92.49     22.47 o 
  11   8   3       18.49       49.08     23.71 o 
 -14   9   3       11.95       -6.07     21.15 o 
 -13   9   3      384.50      477.47     98.30 o 
 -12   9   3      204.75      183.59     29.19 o 
 -11   9   3      279.78      275.68     23.34 o 
 -10   9   3     1117.67     1184.87     37.24 o 
  -9   9   3      451.07      440.49     32.08 o 
  -8   9   3      215.17      231.28     16.18 o 
  -7   9   3      643.95      650.67     27.50 o 
  -6   9   3      347.89      333.29     15.55 o 
  -5   9   3      141.19      154.24     11.82 o 
  -4   9   3     1952.27     1825.27     46.12 o 
  -3   9   3      148.54      154.52     11.08 o 
  -2   9   3     4208.94     4065.34     77.35 o 
  -1   9   3      785.99      769.92     19.13 o 
   0   9   3     1158.80     1108.37     22.17 o 
   1   9   3      893.74      848.75     17.67 o 
   2   9   3       19.19       16.59      7.77 o 
   3   9   3      543.46      506.43     19.28 o 
   4   9   3      696.32      758.40     36.23 o 
   5   9   3        1.63        1.75      8.00 o 
   6   9   3      341.30      334.17     17.92 o 
   7   9   3      443.95      479.83     24.96 o 
   8   9   3      199.94      181.83     17.70 o 
   9   9   3        2.44       -1.90     18.05 o 
  10   9   3        1.62       -6.18     19.60 o 
  11   9   3       21.45      -16.90     21.18 o 
 -13  10   3       17.42       11.05     23.00 o 
 -12  10   3       34.09      100.09     24.24 o 
 -11  10   3      616.82      650.05     36.98 o 
 -10  10   3        2.29      -11.57     12.98 o 
  -9  10   3       42.97       62.84     14.30 o 
  -8  10   3      484.77      497.25     30.99 o 
  -7  10   3       46.84       67.60     15.31 o 
  -6  10   3     1403.43     1462.65     29.68 o 
  -5  10   3     1448.23     1383.84     28.19 o 
  -4  10   3     1362.77     1375.28     27.56 o 
  -3  10   3     1069.65     1068.59     41.67 o 
  -2  10   3      109.96      125.80     11.13 o 
  -1  10   3     1215.91     1236.46     24.75 o 
   0  10   3      508.78      497.28     21.18 o 
   1  10   3      125.85      131.00      9.37 o 
   2  10   3     1949.25     1954.16     33.27 o 
   3  10   3      611.07      639.62     20.30 o 
   4  10   3       15.64       11.95      9.89 o 
   5  10   3      725.76      737.98     19.47 o 
   6  10   3       64.53       46.34     10.38 o 
   7  10   3        4.93        5.24     12.38 o 
   8  10   3      749.90      800.63     28.23 o 
   9  10   3       27.69        6.95     18.90 o 
  10  10   3       75.06       76.97     23.50 o 
 -13  11   3       43.73       80.77     24.74 o 
 -12  11   3      123.33      148.19     25.99 o 
 -11  11   3        9.26       13.14     14.80 o 
 -10  11   3      407.40      438.83     23.23 o 
  -9  11   3      128.48      119.68     15.68 o 
  -8  11   3      329.59      320.69     19.51 o 
  -7  11   3      554.64      559.66     25.33 o 
  -6  11   3      230.85      194.39     28.52 o 
  -5  11   3     1364.17     1332.26     46.38 o 
  -4  11   3      701.44      656.82     27.10 o 
  -3  11   3      116.01       93.34     10.99 o 
  -2  11   3     3429.43     3410.28     72.13 o 
  -1  11   3      132.30      117.77     10.76 o 
   0  11   3       68.93       75.42      9.95 o 
   1  11   3      330.70      376.43     14.06 o 
   2  11   3       87.13       88.75     11.11 o 
   3  11   3      243.98      257.94     15.03 o 
   4  11   3       61.05       74.94     11.52 o 
   5  11   3       31.73       31.54     11.48 o 
   6  11   3      276.47      309.89     17.56 o 
   7  11   3       40.67       50.34     14.05 o 
   8  11   3        1.00       26.95     14.31 o 
   9  11   3       93.37       98.61     22.59 o 
  10  11   3        1.33       -4.26     22.11 o 
 -12  12   3       47.61      108.03     25.26 o 
 -11  12   3       32.05       63.68     16.63 o 
 -10  12   3        1.78        8.72     13.65 o 
  -9  12   3      317.15      367.73     21.92 o 
  -8  12   3      152.22      140.59     18.46 o 
  -7  12   3      152.47      151.54     17.51 o 
  -6  12   3     2075.29     2049.70     91.67 o 
  -5  12   3       46.90       57.19     15.83 o 
  -4  12   3       14.75        7.89      9.49 o 
  -3  12   3      606.73      631.32     29.07 o 
  -2  12   3      272.43      278.22     15.84 o 
  -1  12   3      210.64      223.81     19.98 o 
   0  12   3     1631.43     1536.12     84.53 o 
   1  12   3        7.58        5.08      9.36 o 
   2  12   3      230.35      262.50     18.25 o 
   3  12   3      147.51      168.78     13.90 o 
   4  12   3      283.12      260.26     16.07 o 
   5  12   3      242.51      226.91     22.67 o 
   6  12   3       84.14       59.67     14.40 o 
   7  12   3       49.14       56.86     18.43 o 
   8  12   3       76.44       78.31     18.82 o 
   9  12   3       39.58       43.77     29.16 o 
 -12  13   3      219.15      255.39     32.07 o 
 -11  13   3       25.41       35.71     23.65 o 
 -10  13   3      278.18      298.34     33.11 o 
  -9  13   3       70.24       65.97     17.52 o 
  -8  13   3      259.65      302.65     39.06 o 
  -7  13   3      796.12      702.45     29.35 o 
  -6  13   3      107.31      119.01     23.98 o 
  -5  13   3      186.05      203.92     17.65 o 
  -4  13   3      115.69      101.38     16.21 o 
  -3  13   3        2.00       -1.17     10.11 o 
  -2  13   3      219.67      224.64     14.55 o 
  -1  13   3       31.26       40.69     15.02 o 
   0  13   3      220.26      204.33     14.02 o 
   1  13   3      258.14      264.20     13.50 o 
   2  13   3      151.80      173.05     14.27 o 
   3  13   3       91.01       76.20     14.54 o 
   4  13   3      234.44      230.47     16.66 o 
   5  13   3      112.21      104.13     14.20 o 
   6  13   3       80.20       67.00     14.79 o 
   7  13   3       34.93       40.00     18.57 o 
   8  13   3        1.31        7.42     26.49 o 
   9  13   3       22.10       54.31     32.23 o 
 -11  14   3      104.00      124.91     27.42 o 
 -10  14   3        1.29        2.72     17.62 o 
  -9  14   3       61.71       60.01     24.70 o 
  -8  14   3      376.74      360.81     43.88 o 
  -7  14   3       43.65       39.02     16.16 o 
  -6  14   3       96.60       79.02     16.30 o 
  -5  14   3      267.82      270.89     30.17 o 
  -4  14   3      144.10      142.31     14.50 o 
  -3  14   3        9.37       23.06     11.20 o 
  -2  14   3      393.82      352.07     29.26 o 
  -1  14   3      203.87      212.03     16.54 o 
   0  14   3      524.03      479.21     20.26 o 
   1  14   3       19.24        2.34      8.87 o 
   2  14   3      340.34      383.81     24.28 o 
   3  14   3       89.51      128.86     19.86 o 
   4  14   3      383.76      329.43     18.88 o 
   5  14   3      123.13      127.23     19.49 o 
   6  14   3       24.03       26.28     13.97 o 
   7  14   3       38.71       15.07     16.92 o 
 -10  15   3       33.18       34.85     22.89 o 
  -9  15   3       97.54       94.26     20.66 o 
  -8  15   3       19.59       27.68     16.45 o 
  -7  15   3       34.38       55.32     18.05 o 
  -6  15   3       12.23        8.73     14.63 o 
  -5  15   3       19.97       24.30     14.88 o 
  -4  15   3      327.80      342.26     31.30 o 
  -3  15   3       46.55       16.74     12.39 o 
  -2  15   3      190.38      220.07     16.81 o 
  -1  15   3        1.30        1.59     14.90 o 
   0  15   3       36.38       38.35     12.15 o 
   1  15   3      100.70      101.52     11.86 o 
   2  15   3        2.62       -4.63     13.39 o 
   3  15   3        4.86        3.38     12.66 o 
   4  15   3      127.83      112.32     15.69 o 
   5  15   3        0.10        1.72     16.70 o 
   6  15   3        3.23        1.95     16.73 o 
   7  15   3      103.26      116.82     32.90 o 
 -10  16   3        6.01      -12.88     25.82 o 
  -9  16   3        1.52      -23.32     15.55 o 
  -8  16   3        6.56      -16.29     16.25 o 
  -7  16   3       18.02        2.19     16.85 o 
  -6  16   3      208.99      214.32     48.43 o 
  -5  16   3       76.97       93.10     18.18 o 
  -4  16   3       48.39       42.55     14.38 o 
  -3  16   3       37.14       38.14     13.53 o 
  -2  16   3      167.65      143.92     16.50 o 
  -1  16   3        2.29        0.15     12.40 o 
   0  16   3       56.40       52.15     13.58 o 
   1  16   3       34.99       31.47     13.31 o 
   2  16   3        9.72        8.71     12.25 o 
   3  16   3      110.00      109.53     19.66 o 
   4  16   3       27.45       41.31     18.03 o 
   5  16   3        8.66      -19.43     16.27 o 
   6  16   3        5.06       10.56     17.88 o 
   7  16   3        2.40      -11.58     19.88 o 
  -9  17   3        6.84       -0.72     25.20 o 
  -8  17   3        0.13        4.42     17.62 o 
  -7  17   3       46.01       37.00     19.14 o 
  -6  17   3        6.10       10.05     17.60 o 
  -5  17   3       44.39       42.58     17.84 o 
  -4  17   3      127.72      105.79     19.72 o 
  -3  17   3        4.12       19.41     14.00 o 
  -2  17   3       97.01       83.68     15.68 o 
  -1  17   3       45.16       39.17     14.61 o 
   0  17   3        0.33       16.51     13.66 o 
   1  17   3        2.76        5.29     16.35 o 
   2  17   3        0.56       -9.13     15.44 o 
   3  17   3        6.37       14.19     17.05 o 
   4  17   3        0.67      -23.06     16.90 o 
   5  17   3       12.53       -5.19     18.73 o 
   6  17   3       64.97       13.61     28.72 o 
  -7  18   3        0.22       24.40     33.46 o 
  -6  18   3       36.48       64.26     33.37 o 
  -5  18   3        3.96        9.47     17.41 o 
  -4  18   3       48.40       35.03     18.54 o 
  -3  18   3       29.08       -3.80     15.06 o 
  -2  18   3        0.62      -19.49     12.99 o 
  -1  18   3       10.60        7.65     14.66 o 
   0  18   3        0.52       15.03     14.13 o 
   1  18   3       11.39        7.30     18.47 o 
   2  18   3       19.53       21.97     17.73 o 
   3  18   3       14.98      -10.26     18.18 o 
   4  18   3       11.27       40.14     20.91 o 
  -6  19   3       51.56       90.55     31.45 o 
  -5  19   3      134.67      159.67     23.17 o 
  -4  19   3      116.77      113.28     22.37 o 
  -3  19   3        4.54       -0.89     20.24 o 
  -2  19   3       12.31       17.72     16.08 o 
  -1  19   3        5.25       28.97     16.40 o 
   0  19   3        9.35        6.81     18.80 o 
   1  19   3       19.72       -9.63     19.29 o 
   2  19   3        0.23        8.54     36.63 o 
   3  19   3        9.69       -8.81     29.33 o 
  -2  20   3       46.55       28.49     31.28 o 
  -1  20   3        8.63       25.41     22.70 o 
 -15   0   4      208.77      229.72     94.71 o 
 -14   0   4       57.80       86.93     21.37 o 
 -13   0   4      909.18      863.28     37.34 o 
 -12   0   4      686.97      674.41     50.94 o 
 -11   0   4      206.16      216.53     55.06 o 
 -10   0   4      703.10      694.09     29.59 o 
  -9   0   4     4428.30     4353.39    149.71 o 
  -8   0   4     1851.97     1881.49     41.60 o 
  -7   0   4     2345.13     2218.72     43.38 o 
  -6   0   4       12.88        5.14      5.70 o 
  -5   0   4      843.44      785.77     20.01 o 
  -4   0   4     5741.56     5488.10     69.49 o 
  -3   0   4        2.48       17.29     11.93 o 
  -2   0   4      841.74      760.67     30.28 o 
  -1   0   4     6397.70     6589.78     78.66 o 
   0   0   4      122.50      125.65     12.16 o 
   1   0   4     2080.41     2037.51     32.00 o 
   2   0   4     6220.10     6286.16     70.93 o 
   3   0   4      965.05      956.60     37.19 o 
   4   0   4       28.48       31.67     14.83 o 
   5   0   4       66.07       66.58     18.29 o 
   6   0   4      730.88      736.19     41.48 o 
   7   0   4       59.98      109.01     24.03 o 
   8   0   4       14.98       11.54     20.85 o 
   9   0   4       27.36       53.97     26.54 o 
  10   0   4       60.46       69.70     29.05 o 
  11   0   4       67.81       77.28     31.78 o 
 -15   1   4        4.02      -12.31     14.08 o 
 -14   1   4      329.05      341.87     20.59 o 
 -13   1   4      682.32      598.28     23.62 o 
 -12   1   4        2.00        0.92     10.31 o 
 -11   1   4      937.27      872.91     24.06 o 
 -10   1   4      545.99      533.02     18.68 o 
  -9   1   4      832.11      853.55     21.51 o 
  -8   1   4     2871.00     2748.80     36.07 o 
  -7   1   4      379.37      378.89     13.75 o 
  -6   1   4     5489.83     5236.01     66.96 o 
  -5   1   4     2252.28     2150.98     24.95 o 
  -4   1   4     1155.47     1185.36     22.25 o 
  -3   1   4     3473.90     3323.70     46.70 o 
  -2   1   4      155.92      129.99     11.23 o 
  -1   1   4     4643.96     4887.39     50.38 o 
   0   1   4      909.60      923.65     15.68 o 
   1   1   4     2219.76     2301.71     37.61 o 
   2   1   4     2269.46     2342.37     23.81 o 
   3   1   4     1931.70     1966.12     89.58 o 
   4   1   4       79.61       72.61     11.83 o 
   5   1   4     1230.20     1231.23     32.78 o 
   6   1   4      210.29      251.74     18.68 o 
   7   1   4       82.31       76.32     15.70 o 
   8   1   4      146.99      151.08     21.94 o 
   9   1   4       91.09      124.06     20.60 o 
  10   1   4        2.53      -16.10     17.15 o 
  11   1   4       34.25       51.53     22.02 o 
 -15   2   4      180.20      215.83     27.06 o 
 -14   2   4       63.99       81.86     18.14 o 
 -13   2   4      285.11      279.52     18.28 o 
 -12   2   4      472.08      505.30     26.05 o 
 -11   2   4       83.63       70.52     11.95 o 
 -10   2   4      504.21      509.91     18.51 o 
  -9   2   4     3049.28     2905.74     51.41 o 
  -8   2   4      633.64      610.26     20.23 o 
  -7   2   4     3169.30     3163.72     37.88 o 
  -6   2   4     1343.76     1255.06     28.30 o 
  -5   2   4      394.02      383.80     19.76 o 
  -4   2   4     4414.67     4312.84     73.56 o 
  -3   2   4     1220.31     1251.18     23.10 o 
  -2   2   4     1113.06     1026.46     20.73 o 
  -1   2   4     2829.95     2891.93     46.23 o 
   0   2   4      469.17      500.40     11.54 o 
   1   2   4     8014.73     7931.88    132.09 o 
   2   2   4       60.70       61.11      9.41 o 
   3   2   4      559.58      563.30     21.28 o 
   4   2   4      996.08     1023.97     28.99 o 
   5   2   4      239.50      224.13     17.07 o 
   6   2   4      161.82      167.36     39.84 o 
   7   2   4      561.32      556.32     26.99 o 
   8   2   4       54.19       50.38     16.68 o 
   9   2   4      103.87       95.18     19.82 o 
  10   2   4       60.71       88.50     21.92 o 
  11   2   4       26.22       18.70     21.87 o 
 -15   3   4       15.07       10.87     21.48 o 
 -14   3   4      209.95      298.28     23.04 o 
 -13   3   4      133.35      145.82     18.43 o 
 -12   3   4      253.04      275.84     19.87 o 
 -11   3   4     2031.56     1849.70     33.90 o 
 -10   3   4       14.01        4.83      9.34 o 
  -9   3   4      131.95      136.46     11.57 o 
  -8   3   4     1657.00     1639.05     27.34 o 
  -7   3   4     1151.80     1212.03     20.15 o 
  -6   3   4     2029.79     1993.21     46.01 o 
  -5   3   4     2884.32     2909.73     53.81 o 
  -4   3   4      122.90      131.81     10.01 o 
  -3   3   4     8361.79     8524.29     80.89 o 
  -2   3   4     1741.70     1773.68     22.68 o 
  -1   3   4      114.23      106.60      6.72 o 
   0   3   4     1378.33     1311.23     23.35 o 
   1   3   4      167.47      193.30      8.18 o 
   2   3   4      828.75      865.05     17.43 o 
   3   3   4     1243.00     1322.29     41.20 o 
   4   3   4      134.71      154.84     13.95 o 
   5   3   4      600.54      622.98     25.46 o 
   6   3   4      140.46      141.83     16.54 o 
   7   3   4       16.16       23.19     14.32 o 
   8   3   4      186.06      171.17     24.76 o 
   9   3   4        4.79       -1.39     25.59 o 
  10   3   4       28.48       12.99     19.41 o 
  11   3   4       41.79       46.76     25.15 o 
 -15   4   4      328.02      366.93     41.88 o 
 -14   4   4      173.58      183.82     20.97 o 
 -13   4   4      133.14      169.26     19.51 o 
 -12   4   4      335.80      344.31     22.16 o 
 -11   4   4      197.89      181.93     24.65 o 
 -10   4   4      965.12      994.67     28.76 o 
  -9   4   4     1037.37      968.40     27.33 o 
  -8   4   4      382.71      385.58     24.70 o 
  -7   4   4     2154.17     1980.04     28.67 o 
  -6   4   4        8.50       12.15      6.77 o 
  -5   4   4       14.36       14.94      5.72 o 
  -4   4   4     4047.65     3956.56     46.59 o 
  -3   4   4      256.76      282.58     12.64 o 
  -2   4   4     2025.30     2049.03     29.10 o 
  -1   4   4     1494.72     1466.92     20.25 o 
   0   4   4      349.84      393.86     10.11 o 
   1   4   4     1541.94     1665.88     19.67 o 
   2   4   4       71.17       79.38      7.04 o 
   3   4   4      305.87      357.12     18.30 o 
   4   4   4      459.31      467.97     20.84 o 
   5   4   4      618.84      650.01     45.03 o 
   6   4   4       92.35       65.41     14.89 o 
   7   4   4      252.44      274.87     21.78 o 
   8   4   4       22.88       21.83     17.05 o 
   9   4   4      146.37      152.73     34.28 o 
  10   4   4       77.38       71.11     16.58 o 
  11   4   4       23.52       21.55     22.82 o 
 -15   5   4        0.12        8.83     30.89 o 
 -14   5   4      177.60      193.73     20.12 o 
 -13   5   4      278.73      322.92     23.15 o 
 -12   5   4       41.56       51.94     15.98 o 
 -11   5   4     1088.25     1040.77     31.76 o 
 -10   5   4      115.71      119.23     15.18 o 
  -9   5   4      179.35      149.40     14.66 o 
  -8   5   4      119.82       97.34     14.53 o 
  -7   5   4       80.89       60.77      9.13 o 
  -6   5   4      804.47      787.39     41.31 o 
  -5   5   4     1865.42     1807.00     29.21 o 
  -4   5   4       48.31       38.36      7.18 o 
  -3   5   4     2025.93     2114.50     27.53 o 
  -2   5   4     1762.07     1832.76     25.67 o 
  -1   5   4      887.91      880.95     15.33 o 
   0   5   4      945.51     1000.03     16.48 o 
   1   5   4      471.42      475.72     11.04 o 
   2   5   4       95.81       96.88      7.71 o 
   3   5   4     2037.66     2150.76     64.23 o 
   4   5   4       20.60       15.70      8.95 o 
   5   5   4       44.81       55.77     10.95 o 
   6   5   4       12.95       19.65     11.25 o 
   7   5   4       51.21       39.55     14.47 o 
   8   5   4       83.76       99.29     18.82 o 
   9   5   4       61.87       63.35     15.77 o 
  10   5   4        0.52        3.30     14.55 o 
  11   5   4       21.47       28.40     25.18 o 
 -14   6   4      124.52       96.27     24.33 o 
 -13   6   4       16.47       -2.78     15.91 o 
 -12   6   4      168.96      202.03     18.88 o 
 -11   6   4      596.91      496.30     23.58 o 
 -10   6   4      310.00      330.13     23.88 o 
  -9   6   4      567.69      586.71     31.60 o 
  -8   6   4        5.49        9.23      9.90 o 
  -7   6   4      989.91      890.43     32.35 o 
  -6   6   4      175.49      160.75     11.14 o 
  -5   6   4      562.60      568.56     17.18 o 
  -4   6   4      254.42      236.70     12.24 o 
  -3   6   4        2.10        6.68      6.82 o 
  -2   6   4     1067.64     1119.93     48.91 o 
  -1   6   4      363.12      371.65     10.50 o 
   0   6   4        4.87       -1.56      4.68 o 
   1   6   4     2096.40     2192.83     41.46 o 
   2   6   4        9.77       25.46      6.69 o 
   3   6   4       59.12       51.91      7.68 o 
   4   6   4      167.19      200.97     15.74 o 
   5   6   4       84.31       86.83     12.62 o 
   6   6   4      298.48      312.62     18.27 o 
   7   6   4      421.80      372.63     23.13 o 
   8   6   4        1.81        0.10     13.38 o 
   9   6   4        4.92       -0.69     14.11 o 
  10   6   4       22.66       38.97     24.14 o 
 -14   7   4        9.70       28.36     23.14 o 
 -13   7   4      109.53      130.79     18.44 o 
 -12   7   4        1.31       -3.16     13.03 o 
 -11   7   4      227.02      232.72     19.24 o 
 -10   7   4      299.61      247.28     17.84 o 
  -9   7   4       36.72       41.86     11.84 o 
  -8   7   4      346.79      269.74     29.66 o 
  -7   7   4      302.01      273.49     14.93 o 
  -6   7   4      197.17      241.80     21.07 o 
  -5   7   4     1623.16     1589.29     28.63 o 
  -4   7   4       74.71       71.66      9.05 o 
  -3   7   4       14.67       20.14      7.72 o 
  -2   7   4      719.52      724.51     18.98 o 
  -1   7   4      177.10      206.12     21.76 o 
   0   7   4      751.37      824.82     52.42 o 
   1   7   4       14.91       22.32      5.68 o 
   2   7   4        5.38        6.95      6.21 o 
   3   7   4      657.70      733.01     17.25 o 
   4   7   4        1.42       -0.83      7.13 o 
   5   7   4      336.83      372.64     21.88 o 
   6   7   4       28.43       67.63     13.26 o 
   7   7   4        4.57       20.60     12.91 o 
   8   7   4      131.45      122.54     16.79 o 
   9   7   4       12.34        1.88     14.89 o 
  10   7   4        1.68       19.69     21.55 o 
 -14   8   4        9.22       43.52     24.24 o 
 -13   8   4        1.32       -2.06     14.50 o 
 -12   8   4       40.41       36.04     15.41 o 
 -11   8   4        4.48       19.46     13.89 o 
 -10   8   4      112.09       63.40     22.21 o 
  -9   8   4      387.69      343.32     19.60 o 
  -8   8   4       24.12       24.10     12.48 o 
  -7   8   4      151.32      136.30     12.64 o 
  -6   8   4      216.06      208.15     17.70 o 
  -5   8   4       10.57       21.30      9.27 o 
  -4   8   4      561.27      549.11     18.19 o 
  -3   8   4      381.14      382.05     15.71 o 
  -2   8   4       20.14       25.17      7.96 o 
  -1   8   4      224.96      273.00     13.10 o 
   0   8   4        6.26       10.74      7.28 o 
   1   8   4      164.71      197.89     17.37 o 
   2   8   4      145.46      137.62     11.80 o 
   3   8   4       64.92       68.19      8.94 o 
   4   8   4       17.66       16.02      8.43 o 
   5   8   4       67.29       69.10     12.95 o 
   6   8   4       72.30       76.51     13.98 o 
   7   8   4       69.53       46.79     14.55 o 
   8   8   4      107.26      115.75     21.76 o 
   9   8   4      120.08       97.85     18.08 o 
  10   8   4        1.98      -12.23     21.50 o 
 -14   9   4        0.13        1.83     23.27 o 
 -13   9   4      114.70      117.48     19.55 o 
 -12   9   4        2.49        7.79     15.75 o 
 -11   9   4       23.09       25.69     14.31 o 
 -10   9   4       33.32       39.33     13.58 o 
  -9   9   4       62.59       51.27     16.47 o 
  -8   9   4       22.13       34.07     14.01 o 
  -7   9   4      224.29      200.00     17.50 o 
  -6   9   4        9.72       -3.92      9.23 o 
  -5   9   4       50.09       65.80     10.69 o 
  -4   9   4      122.17      128.19     11.66 o 
  -3   9   4      112.07      106.34     12.79 o 
  -2   9   4       18.19       27.47      8.37 o 
  -1   9   4       36.86       58.00      9.40 o 
   0   9   4       29.73       26.73      9.05 o 
   1   9   4        6.85        3.39      9.71 o 
   2   9   4      113.78       98.00     15.72 o 
   3   9   4      306.06      339.90     23.09 o 
   4   9   4       10.35       10.54     10.04 o 
   5   9   4       44.62       60.25     13.11 o 
   6   9   4       34.01       41.19     13.60 o 
   7   9   4       73.13       45.74     14.55 o 
   8   9   4        2.09       10.30     14.64 o 
   9   9   4       61.31       79.63     18.47 o 
  10   9   4       39.45       55.84     24.76 o 
 -13  10   4        0.21       -0.73     16.41 o 
 -12  10   4       17.34       21.75     16.38 o 
 -11  10   4       60.34       31.38     15.50 o 
 -10  10   4       72.21      106.39     16.90 o 
  -9  10   4       73.58       53.26     16.63 o 
  -8  10   4        0.42        9.18     12.89 o 
  -7  10   4       68.13       61.62     12.07 o 
  -6  10   4      154.23      156.96     13.26 o 
  -5  10   4       45.95       40.11     10.24 o 
  -4  10   4        0.90        9.69      9.02 o 
  -3  10   4      348.19      374.91     16.82 o 
  -2  10   4       10.56        3.36      8.29 o 
  -1  10   4      248.72      289.03     14.95 o 
   0  10   4      126.35      130.76     14.99 o 
   1  10   4       51.25       56.69     10.66 o 
   2  10   4       29.06       27.77     10.52 o 
   3  10   4        0.18       -0.56      9.36 o 
   4  10   4       14.99        2.30     12.73 o 
   5  10   4        0.39      -11.92     21.66 o 
   6  10   4       50.34       52.53     28.99 o 
   7  10   4      192.14      160.83     29.97 o 
   8  10   4       13.45      -15.30     15.17 o 
   9  10   4        4.62        5.55     30.47 o 
 -13  11   4        1.08       20.00     25.82 o 
 -12  11   4      106.71      111.53     19.31 o 
 -11  11   4       15.95       13.04     17.35 o 
 -10  11   4       58.38       48.06     17.00 o 
  -9  11   4      297.52      300.66     23.77 o 
  -8  11   4        2.48       -0.96     13.73 o 
  -7  11   4       29.63       49.40     12.02 o 
  -6  11   4       15.82       19.20     11.17 o 
  -5  11   4        6.53       16.25     10.78 o 
  -4  11   4      361.08      341.98     17.18 o 
  -3  11   4      705.33      657.21     37.69 o 
  -2  11   4       63.94       56.76     14.22 o 
  -1  11   4        5.30        9.46      9.17 o 
   0  11   4      282.81      260.06     14.94 o 
   1  11   4      188.51      192.31     14.29 o 
   2  11   4        0.30        2.68     10.36 o 
   3  11   4        8.27        5.91     12.28 o 
   4  11   4       37.38       23.12     17.34 o 
   5  11   4       19.65       12.84     16.50 o 
   6  11   4        1.72       10.20     23.56 o 
   7  11   4        0.55        9.08     17.30 o 
   8  11   4        0.77        8.94     19.55 o 
   9  11   4        6.59        4.07     30.83 o 
 -12  12   4       67.41       63.83     18.30 o 
 -11  12   4        0.19        6.27     17.07 o 
 -10  12   4      127.08      123.41     20.32 o 
  -9  12   4        6.83       10.60     22.92 o 
  -8  12   4        0.60        1.13     15.18 o 
  -7  12   4       14.09      -15.89     10.59 o 
  -6  12   4        0.27       -6.17     10.71 o 
  -5  12   4      317.52      315.12     17.94 o 
  -4  12   4       17.25       26.65     11.43 o 
  -3  12   4        2.05       -9.51     12.23 o 
  -2  12   4      507.00      465.96     19.06 o 
  -1  12   4       73.98       91.98     12.91 o 
   0  12   4       47.30       50.73     10.71 o 
   1  12   4       15.94       25.62     11.15 o 
   2  12   4       15.38        9.93     12.27 o 
   3  12   4        0.74        2.80     10.87 o 
   4  12   4       11.13       -1.01     11.64 o 
   5  12   4       27.51       36.90     13.53 o 
   6  12   4        3.92       -9.97     19.74 o 
   7  12   4        0.45      -18.18     17.33 o 
   8  12   4        2.68        7.26     20.73 o 
 -12  13   4       32.97       70.48     29.22 o 
 -11  13   4        1.90        7.05     18.35 o 
 -10  13   4        0.85        2.38     17.03 o 
  -9  13   4        2.90       -7.41     15.75 o 
  -8  13   4       22.50       39.60     27.88 o 
  -7  13   4       90.64       85.76     17.85 o 
  -6  13   4       22.01       14.90     15.66 o 
  -5  13   4       93.90       90.00     13.99 o 
  -4  13   4      609.16      618.97     23.01 o 
  -3  13   4        1.74       -2.36     11.01 o 
  -2  13   4      397.83      364.28     18.90 o 
  -1  13   4      173.77      192.62     15.25 o 
   0  13   4       84.77       61.09     19.49 o 
   1  13   4       26.10       42.16     12.56 o 
   2  13   4      136.04      109.80     14.30 o 
   3  13   4       13.26        8.88     12.60 o 
   4  13   4        0.63      -10.97     12.38 o 
   5  13   4       34.80       25.55     13.77 o 
   6  13   4       57.10       50.37     23.53 o 
   7  13   4        6.34       -7.72     19.29 o 
   8  13   4        0.21       -5.71     21.04 o 
 -11  14   4        3.98      -19.85     24.53 o 
 -10  14   4       40.46       38.28     19.77 o 
  -9  14   4        0.40       18.61     17.37 o 
  -8  14   4        2.67        8.38     16.05 o 
  -7  14   4      267.40      286.12     24.54 o 
  -6  14   4      134.49      128.45     15.94 o 
  -5  14   4      295.50      320.51     28.59 o 
  -4  14   4       40.85       40.30     16.55 o 
  -3  14   4       63.44       48.51     12.83 o 
  -2  14   4       17.11       17.13     11.85 o 
  -1  14   4       54.76       42.37     12.47 o 
   0  14   4       58.80       45.54     16.14 o 
   1  14   4       40.52       30.14     19.89 o 
   2  14   4       72.79       62.51     16.56 o 
   3  14   4       56.69       38.88     13.50 o 
   4  14   4        0.50       -3.97     12.98 o 
   5  14   4        1.33      -13.13     12.75 o 
   6  14   4       31.49       17.48     22.47 o 
   7  14   4       30.73       34.50     21.16 o 
 -10  15   4       61.04       40.67     20.01 o 
  -9  15   4       90.44      120.66     24.53 o 
  -8  15   4       52.02       47.06     18.62 o 
  -7  15   4       36.88       62.23     19.06 o 
  -6  15   4      167.68      176.80     26.10 o 
  -5  15   4        1.47        4.32     13.28 o 
  -4  15   4       37.89       33.45     13.65 o 
  -3  15   4        1.99       20.39     13.08 o 
  -2  15   4       49.26       43.19     14.41 o 
  -1  15   4        5.38       -6.53     11.78 o 
   0  15   4       33.84       51.30     16.76 o 
   1  15   4        2.95       -0.56     12.94 o 
   2  15   4       20.91       14.28     13.86 o 
   3  15   4       80.01       67.09     15.33 o 
   4  15   4        6.01       -6.95     14.06 o 
   5  15   4      102.39       77.50     18.87 o 
   6  15   4        2.69      -15.93     19.17 o 
  -9  16   4        2.27        2.15     18.99 o 
  -8  16   4       14.57       21.40     18.47 o 
  -7  16   4      129.71      112.21     22.58 o 
  -6  16   4       75.46      107.43     20.75 o 
  -5  16   4       22.00        7.86     14.14 o 
  -4  16   4       64.90       57.83     15.76 o 
  -3  16   4       15.63       11.43     13.88 o 
  -2  16   4      168.17      181.46     17.96 o 
  -1  16   4      125.42      130.62     29.12 o 
   0  16   4        1.05        6.39     13.50 o 
   1  16   4       85.18       83.84     18.97 o 
   2  16   4        9.01       23.94     14.82 o 
   3  16   4        1.86       -5.21     16.12 o 
   4  16   4       29.52       29.08     16.05 o 
   5  16   4       71.17       52.48     17.03 o 
  -8  17   4       55.92       58.71     30.11 o 
  -7  17   4        0.63        0.50     17.51 o 
  -6  17   4       78.02       93.74     22.35 o 
  -5  17   4        8.13       19.10     15.00 o 
  -4  17   4       32.09       41.12     16.12 o 
  -3  17   4       11.02       10.87     14.03 o 
  -2  17   4        2.23       -5.77     17.92 o 
  -1  17   4        2.67        3.53     17.55 o 
   0  17   4       25.80       15.90     15.19 o 
   1  17   4        5.49       -8.49     14.06 o 
   2  17   4        0.75        3.46     15.55 o 
   3  17   4       30.59       34.84     18.76 o 
   4  17   4        4.74      -24.66     17.89 o 
  -6  18   4       10.17       10.15     19.23 o 
  -5  18   4       48.15       87.03     21.37 o 
  -4  18   4       32.67       45.40     17.10 o 
  -3  18   4        0.01      -15.16     14.95 o 
  -2  18   4       42.62       62.89     17.23 o 
  -1  18   4      298.43      297.60     28.53 o 
   0  18   4       10.49       10.79     15.49 o 
   1  18   4       54.97       53.10     20.09 o 
   2  18   4        0.24      -20.99     29.83 o 
  -4  19   4        1.50      -26.34     29.94 o 
  -3  19   4       48.92       45.72     22.72 o 
  -2  19   4       11.39       -8.73     21.51 o 
  -1  19   4        0.58       -3.46     33.07 o 
   0  19   4        4.49       -8.59     32.56 o 
 -15   1   5       20.09       14.49     16.85 o 
 -14   1   5       50.55       64.13     17.50 o 
 -13   1   5       10.01        8.31     14.30 o 
 -12   1   5      133.60      130.07     14.32 o 
 -11   1   5        0.19        1.56      9.80 o 
 -10   1   5      299.33      291.22     16.13 o 
  -9   1   5     1653.31     1632.57     29.74 o 
  -8   1   5       15.41       35.22     13.65 o 
  -7   1   5      194.64      215.11     21.63 o 
  -6   1   5      106.38      111.67     12.52 o 
  -5   1   5      404.62      392.30     12.30 o 
  -4   1   5       58.17       51.88      8.62 o 
  -3   1   5        2.32        4.46      6.92 o 
  -2   1   5       24.56        7.01      6.48 o 
  -1   1   5      126.15      150.23      8.45 o 
   0   1   5       44.13       64.50      6.80 o 
   1   1   5       91.04      108.98      8.74 o 
   2   1   5       29.32       27.48     10.37 o 
   3   1   5        6.58       13.98     10.72 o 
   4   1   5      226.55      220.50     18.28 o 
   5   1   5        0.45       -7.75     12.50 o 
   6   1   5        0.04        0.81     14.21 o 
   7   1   5       15.58        7.14     15.30 o 
   8   1   5       50.77       11.40     16.95 o 
   9   1   5        2.54      -10.36     19.67 o 
  10   1   5       28.76       27.89     21.84 o 
 -15   2   5       16.48        9.39     18.00 o 
 -14   2   5       11.94       -3.20     24.20 o 
 -13   2   5        5.93        3.94     15.05 o 
 -12   2   5      115.40      101.61     16.70 o 
 -11   2   5       95.93      109.60     15.86 o 
 -10   2   5        2.54        4.55      9.39 o 
  -9   2   5      191.74      192.53     14.87 o 
  -8   2   5      167.14      148.39     28.97 o 
  -7   2   5      436.83      459.48     30.33 o 
  -6   2   5      137.43      109.43      9.63 o 
  -5   2   5      261.41      258.73     13.01 o 
  -4   2   5        0.45        6.17      7.08 o 
  -3   2   5      227.82      223.31     12.69 o 
  -2   2   5      169.04      168.80      8.94 o 
  -1   2   5       21.08       23.87      7.71 o 
   0   2   5      270.61      251.85     10.12 o 
   1   2   5      128.44      133.59      9.34 o 
   2   2   5      138.35      104.18     13.24 o 
   3   2   5     2644.92     2474.32     62.51 o 
   4   2   5      284.37      274.15     18.94 o 
   5   2   5       45.13       46.70     19.71 o 
   6   2   5        6.56       15.29     14.61 o 
   7   2   5       28.93        7.58     24.62 o 
   8   2   5        0.38       -4.36     18.30 o 
   9   2   5        9.63       18.14     19.18 o 
  10   2   5        3.31       -7.12     41.93 o 
 -15   3   5       11.82       18.17     17.39 o 
 -14   3   5      199.67      201.64     22.04 o 
 -13   3   5       22.05       31.79     16.71 o 
 -12   3   5      160.45      158.30     23.85 o 
 -11   3   5      238.44      237.37     19.14 o 
 -10   3   5      124.16      130.46     16.09 o 
  -9   3   5      778.38      782.85     32.20 o 
  -8   3   5      212.79      246.31     20.04 o 
  -7   3   5     1576.79     1488.35     76.22 o 
  -6   3   5      789.58      767.21     24.40 o 
  -5   3   5      271.70      283.44     13.75 o 
  -4   3   5     1178.69     1150.77     57.93 o 
  -3   3   5      277.96      282.43     10.82 o 
  -2   3   5        9.71        9.49      5.60 o 
  -1   3   5       57.99       59.76      6.40 o 
   0   3   5       20.26       25.68      5.61 o 
   1   3   5      146.62      175.90     10.49 o 
   2   3   5       85.59       83.01     12.00 o 
   3   3   5      966.79      947.58     40.76 o 
   4   3   5       61.51       64.51     14.00 o 
   5   3   5        9.63       -3.00     19.52 o 
   6   3   5       85.67       99.88     17.38 o 
   7   3   5       41.34       -0.18     18.29 o 
   8   3   5        0.04        2.17     17.68 o 
   9   3   5        0.39      -19.07     19.08 o 
  10   3   5       41.14       19.62     21.84 o 
 -15   4   5        9.72        2.59     18.08 o 
 -14   4   5       62.55       56.44     19.38 o 
 -13   4   5      189.90      219.90     22.01 o 
 -12   4   5        3.10        1.08     14.47 o 
 -11   4   5      268.39      274.67     20.68 o 
 -10   4   5      137.70      136.13     16.19 o 
  -9   4   5      220.55      242.83     31.59 o 
  -8   4   5      553.66      564.16     28.68 o 
  -7   4   5        1.90       17.90     12.22 o 
  -6   4   5      557.54      583.86     38.59 o 
  -5   4   5      249.57      216.54     12.43 o 
  -4   4   5      359.01      410.58     18.53 o 
  -3   4   5     1230.09     1186.02     19.96 o 
  -2   4   5      867.21      823.98     23.18 o 
  -1   4   5       21.19       24.25     10.60 o 
   0   4   5      607.98      630.90     16.49 o 
   1   4   5     1283.90     1268.93     39.65 o 
   2   4   5      237.77      206.07     13.58 o 
   3   4   5       30.21       30.10     10.24 o 
   4   4   5       29.87       23.20     10.63 o 
   5   4   5      221.13      196.93     19.08 o 
   6   4   5       87.14       62.05     24.78 o 
   7   4   5       14.14       17.06     13.45 o 
   8   4   5       42.35       44.39     15.44 o 
   9   4   5        0.11      -10.54     15.31 o 
  10   4   5        2.61       -1.55     16.61 o 
 -14   5   5      122.63      149.57     20.03 o 
 -13   5   5       59.47       72.42     18.81 o 
 -12   5   5      133.74      138.75     19.51 o 
 -11   5   5        8.21       28.60     14.65 o 
 -10   5   5       71.30       71.31     14.86 o 
  -9   5   5      821.04      831.59     50.13 o 
  -8   5   5       50.14       62.70     12.40 o 
  -7   5   5     1202.55     1193.61     28.29 o 
  -6   5   5     1426.48     1417.27     27.42 o 
  -5   5   5       95.30      108.35     17.80 o 
  -4   5   5      401.66      391.63     16.37 o 
  -3   5   5      303.83      298.80     17.81 o 
  -2   5   5     1228.20     1271.00     55.64 o 
  -1   5   5      425.59      416.79     12.72 o 
   0   5   5        1.01        0.03      5.94 o 
   1   5   5      462.62      416.21     21.14 o 
   2   5   5      408.10      390.87     14.09 o 
   3   5   5       43.27       26.26     10.53 o 
   4   5   5       38.62       25.64     11.19 o 
   5   5   5        5.45        1.08     11.60 o 
   6   5   5       13.62       -2.07     12.35 o 
   7   5   5       13.21       19.70     13.21 o 
   8   5   5       32.11       33.85     15.70 o 
   9   5   5        0.31      -10.26     15.29 o 
 -14   6   5      163.84      202.42     21.58 o 
 -13   6   5      330.85      390.38     25.01 o 
 -12   6   5       11.39       -6.33     16.12 o 
 -11   6   5      512.46      553.46     25.64 o 
 -10   6   5      409.91      430.52     26.35 o 
  -9   6   5       42.32       53.86     14.95 o 
  -8   6   5     1127.93     1083.98     35.24 o 
  -7   6   5      195.38      176.77     12.78 o 
  -6   6   5       12.81        4.54      8.10 o 
  -5   6   5       15.94       22.52      8.50 o 
  -4   6   5      356.54      402.82     16.77 o 
  -3   6   5      925.93      881.02     22.65 o 
  -2   6   5      261.87      275.91     14.34 o 
  -1   6   5      149.16      147.08     11.47 o 
   0   6   5      555.62      550.84     19.28 o 
   1   6   5       97.93      111.31      9.18 o 
   2   6   5       20.75       18.61      7.53 o 
   3   6   5      321.60      320.91     17.77 o 
   4   6   5       14.32       14.40     11.19 o 
   5   6   5      249.54      226.22     17.60 o 
   6   6   5      244.63      252.10     18.84 o 
   7   6   5        3.28       -1.76     13.52 o 
   8   6   5      157.91      119.68     18.59 o 
   9   6   5        9.13       16.30     26.18 o 
 -14   7   5       60.56       78.97     25.58 o 
 -13   7   5      156.22      142.71     20.07 o 
 -12   7   5      195.69      210.93     20.87 o 
 -11   7   5       77.42       93.09     15.86 o 
 -10   7   5      266.62      241.98     22.40 o 
  -9   7   5      452.03      513.80     26.68 o 
  -8   7   5       17.64       27.28     19.32 o 
  -7   7   5      488.47      492.52     18.95 o 
  -6   7   5      236.88      252.58     14.64 o 
  -5   7   5      638.05      699.60     20.89 o 
  -4   7   5     2468.63     2524.79     45.95 o 
  -3   7   5      219.47      200.52     14.62 o 
  -2   7   5      320.61      335.74     16.07 o 
  -1   7   5      801.32      794.32     21.99 o 
   0   7   5       26.55       32.23      9.65 o 
   1   7   5     1669.57     1635.78     50.23 o 
   2   7   5      542.88      554.61     19.96 o 
   3   7   5       19.17       23.95     11.27 o 
   4   7   5      605.76      651.30     29.42 o 
   5   7   5       80.71       94.67     14.98 o 
   6   7   5       63.60       69.44     15.01 o 
   7   7   5       27.39       21.43     26.74 o 
   8   7   5        4.95        8.58     19.61 o 
   9   7   5        9.55       20.92     23.26 o 
 -14   8   5        4.51        0.73     23.72 o 
 -13   8   5      410.74      505.91     31.79 o 
 -12   8   5       44.36       50.33     16.35 o 
 -11   8   5      847.60      932.04     45.67 o 
 -10   8   5      793.91      765.98     33.49 o 
  -9   8   5      135.07      145.67     19.55 o 
  -8   8   5      901.56      870.06     33.18 o 
  -7   8   5      208.03      182.90     14.46 o 
  -6   8   5      830.42      842.42     61.38 o 
  -5   8   5     1173.61     1131.23     26.95 o 
  -4   8   5       82.06       81.04     11.30 o 
  -3   8   5      685.01      726.55     22.02 o 
  -2   8   5      469.12      457.90     25.00 o 
  -1   8   5      183.29      165.80     13.02 o 
   0   8   5        9.21       11.80     14.26 o 
   1   8   5        6.30        5.37      9.89 o 
   2   8   5      385.42      401.74     35.39 o 
   3   8   5       38.34       23.34     16.41 o 
   4   8   5       67.10       70.06     18.45 o 
   5   8   5        9.00        2.86     16.58 o 
   6   8   5       50.73       74.10     15.55 o 
   7   8   5       23.37       -5.29     13.88 o 
   8   8   5      276.38      293.10     35.24 o 
   9   8   5        4.30       -4.82     17.16 o 
 -13   9   5       40.01       46.47     17.96 o 
 -12   9   5      167.57      165.94     22.65 o 
 -11   9   5        9.69        5.16     15.96 o 
 -10   9   5      284.73      253.99     24.07 o 
  -9   9   5       76.86      125.44     19.49 o 
  -8   9   5        0.90       14.99     11.27 o 
  -7   9   5      428.74      461.66     20.01 o 
  -6   9   5      265.24      265.31     29.51 o 
  -5   9   5       63.60       66.25     11.09 o 
  -4   9   5     1115.61     1191.89     50.82 o 
  -3   9   5      446.79      470.87     19.33 o 
  -2   9   5      184.78      247.56     15.59 o 
  -1   9   5     1139.83     1214.13     28.01 o 
   0   9   5      436.46      423.07     19.96 o 
   1   9   5      607.14      610.58     22.32 o 
   2   9   5       76.47      105.93     13.72 o 
   3   9   5       11.60       23.64     16.36 o 
   4   9   5      215.41      190.98     23.95 o 
   5   9   5       63.72       80.54     20.70 o 
   6   9   5       88.08       75.00     20.74 o 
   7   9   5        7.22       -6.57     18.87 o 
   8   9   5       98.40      106.53     23.65 o 
 -13  10   5      191.47      199.82     26.62 o 
 -12  10   5       10.70        6.22     18.68 o 
 -11  10   5      232.46      256.54     25.72 o 
 -10  10   5      289.42      274.53     35.63 o 
  -9  10   5      239.87      242.12     23.81 o 
  -8  10   5      535.87      576.61     22.96 o 
  -7  10   5      106.66      107.80     14.05 o 
  -6  10   5      308.89      332.08     18.34 o 
  -5  10   5      646.91      669.65     43.61 o 
  -4  10   5      262.89      273.32     16.51 o 
  -3  10   5      522.58      532.43     29.15 o 
  -2  10   5      847.69      898.22     40.54 o 
  -1  10   5      495.93      492.83     25.49 o 
   0  10   5      415.38      458.88     36.78 o 
   1  10   5        6.49        2.83     12.15 o 
   2  10   5       10.23        3.42     11.61 o 
   3  10   5      127.53      172.77     15.61 o 
   4  10   5        9.33       55.80     18.92 o 
   5  10   5        1.29       -6.59     17.49 o 
   6  10   5      134.88      151.13     26.21 o 
   7  10   5        6.10      -21.75     19.22 o 
   8  10   5        0.62       -2.56     21.06 o 
 -12  11   5      171.52      216.46     43.85 o 
 -11  11   5       18.74       17.11     19.96 o 
 -10  11   5      107.59      131.84     22.21 o 
  -9  11   5      274.35      309.50     25.90 o 
  -8  11   5       16.99       17.14     12.19 o 
  -7  11   5      184.33      217.05     18.13 o 
  -6  11   5      528.20      527.49     22.69 o 
  -5  11   5      173.66      163.59     18.60 o 
  -4  11   5      120.64      122.26     14.20 o 
  -3  11   5      112.59      111.21     13.95 o 
  -2  11   5       13.98        9.01     10.96 o 
  -1  11   5      858.57      944.40     32.37 o 
   0  11   5       56.25       67.05     13.24 o 
   1  11   5      141.95      165.39     15.98 o 
   2  11   5      135.36      145.61     15.78 o 
   3  11   5        0.47       -9.56     11.07 o 
   4  11   5      191.88      186.60     23.90 o 
   5  11   5        0.69       15.02     18.73 o 
   6  11   5      122.78      144.26     24.73 o 
   7  11   5       35.67       47.49     22.99 o 
 -12  12   5       15.26       -9.09     22.75 o 
 -11  12   5      122.17      127.32     22.17 o 
 -10  12   5      120.19      119.80     21.24 o 
  -9  12   5        0.71      -21.54     15.59 o 
  -8  12   5      313.34      330.91     20.19 o 
  -7  12   5       40.57       51.05     13.92 o 
  -6  12   5       36.68       35.45     12.98 o 
  -5  12   5      805.98      792.34     26.10 o 
  -4  12   5      200.94      239.61     16.92 o 
  -3  12   5      335.96      348.48     18.94 o 
  -2  12   5      629.85      659.73     24.24 o 
  -1  12   5      211.70      238.29     20.93 o 
   0  12   5      440.35      459.78     22.29 o 
   1  12   5       93.80      129.21     27.72 o 
   2  12   5       18.00       20.37     13.16 o 
   3  12   5      151.27      166.97     16.98 o 
   4  12   5        0.13      -10.15     18.75 o 
   5  12   5        2.17       -7.34     19.10 o 
   6  12   5       84.77       95.04     23.74 o 
   7  12   5        1.75       11.61     20.78 o 
 -11  13   5       51.09       36.23     31.81 o 
 -10  13   5        8.20       12.72     18.66 o 
  -9  13   5      395.05      419.22     58.24 o 
  -8  13   5       21.26        8.21     12.78 o 
  -7  13   5       83.93       87.38     19.50 o 
  -6  13   5      553.20      501.10     23.97 o 
  -5  13   5      303.31      301.55     19.62 o 
  -4  13   5      196.57      245.32     28.93 o 
  -3  13   5        1.49       -2.40     12.51 o 
  -2  13   5      188.00      173.56     22.79 o 
  -1  13   5        7.95       13.23     15.26 o 
   0  13   5       58.47       54.21     14.52 o 
   1  13   5       58.98       67.19     14.85 o 
   2  13   5       42.80       41.31     14.83 o 
   3  13   5        7.87        8.59     14.31 o 
   4  13   5      114.80      100.02     23.49 o 
   5  13   5        4.43      -20.03     36.47 o 
   6  13   5       20.79       30.96     22.24 o 
 -10  14   5       23.72       13.07     18.98 o 
  -9  14   5        0.03       18.93     18.50 o 
  -8  14   5       32.99       57.47     29.02 o 
  -7  14   5       47.50       59.49     15.38 o 
  -6  14   5       99.57      119.00     17.00 o 
  -5  14   5       26.29       16.06     12.90 o 
  -4  14   5      135.61      158.40     17.48 o 
  -3  14   5      256.52      272.31     19.50 o 
  -2  14   5      218.18      230.66     17.94 o 
  -1  14   5        1.37        2.02     16.06 o 
   0  14   5       80.87      113.37     16.80 o 
   1  14   5       17.95       18.64     14.21 o 
   2  14   5        8.48        3.28     13.45 o 
   3  14   5       68.16       80.84     22.46 o 
   4  14   5       18.18       41.21     22.28 o 
   5  14   5       25.69       -0.32     21.13 o 
  -9  15   5       53.87        1.71     17.67 o 
  -8  15   5       17.83       -4.21     32.06 o 
  -7  15   5       67.34       85.68     17.28 o 
  -6  15   5       55.49       23.46     15.12 o 
  -5  15   5       70.29       68.76     20.12 o 
  -4  15   5      128.26      143.47     17.90 o 
  -3  15   5       20.94       37.21     14.56 o 
  -2  15   5       10.98        2.91     17.33 o 
  -1  15   5       27.73       49.18     18.63 o 
   0  15   5       19.19        8.62     15.65 o 
   1  15   5       11.48       16.24     14.48 o 
   2  15   5       25.15       40.95     15.96 o 
   3  15   5        2.99       -0.12     14.80 o 
   4  15   5       20.70       50.32     23.76 o 
  -8  16   5       13.06       27.69     21.38 o 
  -7  16   5       38.90       34.12     16.52 o 
  -6  16   5       26.67       16.97     15.36 o 
  -5  16   5        0.93      -16.00     14.40 o 
  -4  16   5      216.28      224.93     21.17 o 
  -3  16   5        0.40        9.60     15.19 o 
  -2  16   5        9.78       27.89     19.50 o 
  -1  16   5        4.52       -2.69     18.57 o 
   0  16   5       35.48       47.38     16.96 o 
   1  16   5       12.14        1.93     15.74 o 
   2  16   5       11.64        9.49     16.09 o 
   3  16   5        1.24       -1.03     15.47 o 
  -7  17   5        0.47      -29.39     27.15 o 
  -6  17   5      139.69      132.41     19.59 o 
  -5  17   5       21.55       40.33     16.93 o 
  -4  17   5       13.23       30.98     16.25 o 
  -3  17   5       33.43       27.63     16.34 o 
  -2  17   5       40.09       55.54     30.72 o 
  -1  17   5       99.43       85.11     32.54 o 
   0  17   5       26.64       35.09     17.31 o 
   1  17   5       24.18       33.43     16.93 o 
   2  17   5        8.28       16.14     22.37 o 
  -4  18   5      103.41      133.03     37.02 o 
  -3  18   5        1.39       -5.97     32.95 o 
  -2  18   5        0.67        6.08     32.90 o 
  -1  18   5       12.29        9.04     21.97 o 
 -14   0   6      233.95      203.30     36.58 o 
 -13   0   6        3.57       29.83     26.37 o 
 -12   0   6      379.91      427.73     41.26 o 
 -11   0   6      100.98      138.51     28.77 o 
 -10   0   6      112.25       92.95     26.65 o 
  -9   0   6      307.96      311.64     34.91 o 
  -8   0   6     1879.09     1842.34     67.19 o 
  -7   0   6       37.98       33.23     19.46 o 
  -6   0   6      824.62      736.74     42.77 o 
  -5   0   6       50.21       74.57     15.81 o 
  -4   0   6      702.23      641.11     25.16 o 
  -3   0   6      660.40      703.62     38.25 o 
  -2   0   6       83.12       76.73     12.79 o 
  -1   0   6      829.91      870.47     25.89 o 
   0   0   6       83.94      129.81     19.79 o 
   1   0   6       86.98       94.29     20.30 o 
   2   0   6      238.43      281.97     28.44 o 
   3   0   6       16.72       24.26     19.68 o 
   4   0   6     2333.48     2228.41     71.43 o 
   5   0   6      328.01      322.79     34.01 o 
   6   0   6       57.16       41.37     25.70 o 
   7   0   6      141.77      113.25     32.12 o 
   8   0   6        1.74       25.20     27.38 o 
 -14   1   6        3.31        9.03     19.15 o 
 -13   1   6      435.87      483.72     38.84 o 
 -12   1   6       66.93       86.18     26.32 o 
 -11   1   6      219.60      223.86     23.77 o 
 -10   1   6      619.80      573.53     30.29 o 
  -9   1   6      156.12      160.47     20.51 o 
  -8   1   6     5688.36     5502.14     88.32 o 
  -7   1   6     1670.84     1545.67     42.83 o 
  -6   1   6      416.13      391.06     30.92 o 
  -5   1   6     1640.36     1581.09     38.49 o 
  -4   1   6      250.89      258.68     14.89 o 
  -3   1   6     1114.71     1052.41     21.67 o 
  -2   1   6      390.57      367.99     13.67 o 
  -1   1   6       10.43       20.73     10.62 o 
   0   1   6      481.29      525.79     23.27 o 
   1   1   6      328.74      363.78     22.08 o 
   2   1   6      141.20      143.18     30.81 o 
   3   1   6      128.06      116.50     16.26 o 
   4   1   6       12.46       18.87     14.19 o 
   5   1   6       33.74       27.10     16.17 o 
   6   1   6       94.31      106.05     19.85 o 
   7   1   6       31.05       60.06     20.46 o 
   8   1   6       14.48       23.29     20.29 o 
 -14   2   6      310.94      332.77     25.95 o 
 -13   2   6        3.85       -9.00     15.28 o 
 -12   2   6      564.20      556.79     65.29 o 
 -11   2   6      477.61      460.08     29.92 o 
 -10   2   6      310.79      294.48     25.32 o 
  -9   2   6       48.33       66.28     35.04 o 
  -8   2   6       59.02       83.14     34.18 o 
  -7   2   6       19.55        4.63     14.23 o 
  -6   2   6     1061.65     1125.21     76.67 o 
  -5   2   6        1.87       12.20      8.65 o 
  -4   2   6      770.43      723.88     22.09 o 
  -3   2   6      968.08      966.09     22.39 o 
  -2   2   6       40.31       34.83      6.92 o 
  -1   2   6      810.99      844.68     21.53 o 
   0   2   6      109.00      123.64     14.15 o 
   1   2   6       10.18       19.89     11.47 o 
   2   2   6     1441.07     1456.34     70.09 o 
   3   2   6       27.97       11.62     13.01 o 
   4   2   6      216.78      222.01     21.28 o 
   5   2   6       44.25       66.24     17.89 o 
   6   2   6       46.42       14.97     17.03 o 
   7   2   6       19.37       -3.43     18.45 o 
   8   2   6       16.80        3.35     20.92 o 
 -14   3   6        8.91       32.10     19.02 o 
 -13   3   6      533.51      517.25     34.04 o 
 -12   3   6       87.68      116.08     27.41 o 
 -11   3   6      190.23      211.96     24.12 o 
 -10   3   6     1155.62     1124.01     40.32 o 
  -9   3   6      187.66      182.04     21.48 o 
  -8   3   6      232.51      217.81     21.93 o 
  -7   3   6       13.25        4.99     13.50 o 
  -6   3   6      649.78      642.68     28.65 o 
  -5   3   6      755.03      774.19     23.06 o 
  -4   3   6      429.20      425.46     18.00 o 
  -3   3   6      153.57      146.82     10.17 o 
  -2   3   6     1478.66     1422.79     33.89 o 
  -1   3   6       10.69       13.68      7.63 o 
   0   3   6      116.10      117.60      9.90 o 
   1   3   6      623.02      637.28     40.88 o 
   2   3   6      561.49      480.39     23.66 o 
   3   3   6      237.42      199.46     38.72 o 
   4   3   6       11.47       40.77     14.82 o 
   5   3   6       31.09       21.73     16.20 o 
   6   3   6       30.19       42.18     18.42 o 
   7   3   6        0.79      -25.76     17.17 o 
   8   3   6       29.21       27.98     20.82 o 
 -14   4   6      213.96      283.55     25.66 o 
 -13   4   6        1.97      -22.44     18.97 o 
 -12   4   6      356.88      316.99     34.71 o 
 -11   4   6      310.99      325.26     27.32 o 
 -10   4   6      236.69      240.73     39.42 o 
  -9   4   6      760.05      690.18     34.02 o 
  -8   4   6       26.98       -3.30     14.37 o 
  -7   4   6      510.40      498.85     27.21 o 
  -6   4   6     2761.25     2584.06     56.35 o 
  -5   4   6       40.35       51.39     10.20 o 
  -4   4   6      246.20      234.67     14.38 o 
  -3   4   6     1033.19     1059.28     25.72 o 
  -2   4   6       74.59       98.55     15.76 o 
  -1   4   6      620.46      668.23     17.67 o 
   0   4   6       56.59       76.36      9.18 o 
   1   4   6      138.20      143.38     15.92 o 
   2   4   6       92.44      109.38     13.62 o 
   3   4   6      457.11      470.06     22.62 o 
   4   4   6        9.34       30.00     13.13 o 
   5   4   6        2.41       14.43     13.45 o 
   6   4   6        3.59      -16.27     13.30 o 
   7   4   6        1.76       -2.05     14.64 o 
   8   4   6        5.93       21.86     16.68 o 
 -14   5   6        2.13       11.28     19.85 o 
 -13   5   6      105.98      109.22     18.24 o 
 -12   5   6        9.55       -8.00     15.05 o 
 -11   5   6        9.29       13.64     13.39 o 
 -10   5   6      426.96      426.11     30.57 o 
  -9   5   6      161.32      168.98     20.56 o 
  -8   5   6      248.98      235.72     21.29 o 
  -7   5   6      279.76      259.97     21.07 o 
  -6   5   6       11.29        9.45      9.22 o 
  -5   5   6       20.66       31.94      9.91 o 
  -4   5   6      483.63      449.64     18.35 o 
  -3   5   6       46.62       67.29     14.54 o 
  -2   5   6      432.45      470.71     25.93 o 
  -1   5   6       47.54       67.82     11.91 o 
   0   5   6      330.30      362.89     23.81 o 
   1   5   6      124.32      185.37     55.37 o 
   2   5   6      751.32      712.02     24.50 o 
   3   5   6       96.87       99.78     14.19 o 
   4   5   6      104.45       97.62     14.98 o 
   5   5   6      125.59       74.14     15.18 o 
   6   5   6      176.59      192.81     23.51 o 
   7   5   6       12.93       21.26     15.10 o 
   8   5   6       26.43       39.44     21.58 o 
 -14   6   6       30.83       25.31     24.76 o 
 -13   6   6       81.17       75.03     20.87 o 
 -12   6   6      117.22      120.19     21.54 o 
 -11   6   6      150.19      131.33     21.10 o 
 -10   6   6      150.88      164.79     22.39 o 
  -9   6   6      897.46      840.69     51.33 o 
  -8   6   6       88.35       94.36     19.96 o 
  -7   6   6       70.54       75.53     16.40 o 
  -6   6   6     1018.40      957.21     25.51 o 
  -5   6   6       30.34       28.48     10.29 o 
  -4   6   6     1106.83     1077.16     33.31 o 
  -3   6   6        3.35       12.21      9.67 o 
  -2   6   6        7.90       14.18      9.76 o 
  -1   6   6      384.98      414.12     19.44 o 
   0   6   6        7.84        2.16      9.94 o 
   1   6   6      182.07      160.10     20.96 o 
   2   6   6       75.54       40.86     17.41 o 
   3   6   6       37.12       54.72     32.87 o 
   4   6   6        2.72       16.51     13.03 o 
   5   6   6       64.81       47.23     14.83 o 
   6   6   6       15.02       30.91     15.30 o 
   7   6   6        1.95       13.36     16.14 o 
   8   6   6       48.44       76.84     18.97 o 
 -13   7   6       39.27       34.55     18.84 o 
 -12   7   6       34.59       18.61     31.98 o 
 -11   7   6       26.95       13.35     17.19 o 
 -10   7   6       42.67       47.29     17.81 o 
  -9   7   6       96.50       72.96     18.89 o 
  -8   7   6       16.61       24.24     22.78 o 
  -7   7   6      158.88      160.75     13.89 o 
  -6   7   6       82.78       94.00     16.23 o 
  -5   7   6       75.43       72.88     12.37 o 
  -4   7   6      204.97      220.65     15.47 o 
  -3   7   6        9.77       10.07     10.23 o 
  -2   7   6       95.13      113.37     16.31 o 
  -1   7   6      124.87      119.98     13.94 o 
   0   7   6      179.49      226.94     16.21 o 
   1   7   6      874.24      910.49     98.67 o 
   2   7   6       14.45       28.38     17.24 o 
   3   7   6        0.68        1.72     16.69 o 
   4   7   6        0.48        2.29     17.96 o 
   5   7   6        0.39       -2.60     17.64 o 
   6   7   6       99.40      122.26     24.43 o 
   7   7   6        3.53       19.75     20.89 o 
 -13   8   6       30.82       15.68     17.82 o 
 -12   8   6       30.62       26.00     18.24 o 
 -11   8   6      354.30      337.82     27.62 o 
 -10   8   6        5.43       -1.45     20.41 o 
  -9   8   6       22.46       10.79     16.04 o 
  -8   8   6        9.60        1.59     14.74 o 
  -7   8   6       86.13       76.75     12.93 o 
  -6   8   6       79.75       79.89     15.07 o 
  -5   8   6       94.21      104.12     13.08 o 
  -4   8   6      336.40      343.25     45.03 o 
  -3   8   6       46.05       52.87     15.67 o 
  -2   8   6       18.23       29.63     14.13 o 
  -1   8   6       69.86       85.90     13.62 o 
   0   8   6       25.55        6.21     10.91 o 
   1   8   6       17.63        8.52     11.96 o 
   2   8   6       11.08       15.42     17.10 o 
   3   8   6       26.79       48.83     19.77 o 
   4   8   6       24.63       20.79     19.35 o 
   5   8   6        0.86        7.63     18.79 o 
   6   8   6        9.86       -9.32     20.20 o 
   7   8   6        2.03       -9.09     21.23 o 
 -13   9   6        3.27       26.21     27.32 o 
 -12   9   6        9.42        2.44     18.66 o 
 -11   9   6       13.52       12.18     20.69 o 
 -10   9   6        0.55       -1.36     18.46 o 
  -9   9   6      103.34       67.72     19.34 o 
  -8   9   6      161.20      145.75     20.53 o 
  -7   9   6       10.62       12.74     22.60 o 
  -6   9   6        0.62        3.42     11.15 o 
  -5   9   6      175.76      175.89     15.20 o 
  -4   9   6      234.67      237.60     16.90 o 
  -3   9   6      186.33      179.17     18.86 o 
  -2   9   6       69.42       82.52     16.66 o 
  -1   9   6      133.61      175.09     33.04 o 
   0   9   6       20.66       38.05     13.17 o 
   1   9   6      174.75      186.54     16.74 o 
   2   9   6        0.05        0.09     17.39 o 
   3   9   6        5.17      -17.42     18.63 o 
   4   9   6       27.68       38.09     22.33 o 
   5   9   6       13.02       -3.32     19.77 o 
   6   9   6        0.50       18.55     24.28 o 
   7   9   6       32.77       40.91     23.13 o 
 -12  10   6        0.68       31.68     19.30 o 
 -11  10   6       12.55       10.64     19.26 o 
 -10  10   6       43.69       63.74     19.69 o 
  -9  10   6       44.83       56.22     18.85 o 
  -8  10   6       63.05       67.79     18.41 o 
  -7  10   6       82.48       91.62     23.08 o 
  -6  10   6        5.56       -4.78     11.45 o 
  -5  10   6      201.73      200.83     23.88 o 
  -4  10   6        8.53        7.07     11.74 o 
  -3  10   6      154.38      151.89     15.19 o 
  -2  10   6       84.51       68.59     17.69 o 
  -1  10   6        2.80      -12.18     11.54 o 
   0  10   6      148.11      143.15     16.42 o 
   1  10   6       60.69       55.26     14.62 o 
   2  10   6       11.65       34.23     19.78 o 
   3  10   6       24.49       45.70     21.47 o 
   4  10   6       39.27      106.33     24.36 o 
   5  10   6        0.91       19.25     21.07 o 
   6  10   6       10.30       21.97     22.36 o 
 -11  11   6       14.45       31.55     24.65 o 
 -10  11   6       30.26       40.69     19.35 o 
  -9  11   6       43.76       25.30     18.43 o 
  -8  11   6        1.14        9.77     16.64 o 
  -7  11   6       18.16        8.22     12.66 o 
  -6  11   6        2.95        2.64     12.31 o 
  -5  11   6        1.47        3.01     11.91 o 
  -4  11   6        8.53       10.99     16.98 o 
  -3  11   6       96.25       94.04     15.03 o 
  -2  11   6      182.33      148.13     21.94 o 
  -1  11   6      359.07      362.86     23.97 o 
   0  11   6       99.55       70.27     15.35 o 
   1  11   6       44.32       10.80     14.64 o 
   2  11   6       63.85       83.03     25.45 o 
   3  11   6        0.26       -3.96     20.07 o 
   4  11   6        0.29      -21.59     19.23 o 
   5  11   6       25.03       26.91     22.74 o 
   6  11   6        0.35       11.10     30.61 o 
 -11  12   6        6.01      -13.72     25.04 o 
 -10  12   6        2.97        4.11     17.81 o 
  -9  12   6      107.92      114.09     22.35 o 
  -8  12   6        5.25        3.27     13.23 o 
  -7  12   6      184.68      173.12     17.34 o 
  -6  12   6       25.56       11.41     13.37 o 
  -5  12   6       12.31        9.53     12.72 o 
  -4  12   6      163.03      150.25     17.29 o 
  -3  12   6       10.65       46.17     17.80 o 
  -2  12   6       22.04       35.77     19.01 o 
  -1  12   6        3.97      -12.63     13.29 o 
   0  12   6      109.31      150.99     18.01 o 
   1  12   6       69.70       50.71     15.47 o 
   2  12   6        0.07      -16.31     18.99 o 
   3  12   6        7.30       -0.57     21.29 o 
   4  12   6        4.41       28.21     29.33 o 
   5  12   6        4.92       20.29     22.92 o 
 -10  13   6        2.91      -14.47     18.85 o 
  -9  13   6       74.07       70.04     21.75 o 
  -8  13   6        5.75       -4.87     14.00 o 
  -7  13   6        6.06      -15.14     13.64 o 
  -6  13   6       20.31       36.51     18.76 o 
  -5  13   6       24.03       18.94     14.44 o 
  -4  13   6      159.17      156.20     19.37 o 
  -3  13   6       31.90       53.50     18.08 o 
  -2  13   6        5.14        2.46     16.55 o 
  -1  13   6       66.34       20.47     15.21 o 
   0  13   6       82.87       73.67     16.46 o 
   1  13   6        0.26        4.77     14.49 o 
   2  13   6        3.93      -25.28     19.89 o 
   3  13   6       45.05       34.73     23.36 o 
   4  13   6        2.63       12.45     22.96 o 
  -9  14   6       57.46       59.83     33.46 o 
  -8  14   6        3.47      -17.99     14.29 o 
  -7  14   6       39.99       47.22     16.56 o 
  -6  14   6        7.65        4.53     14.29 o 
  -5  14   6        0.36        2.22     14.90 o 
  -4  14   6      156.28      168.04     24.80 o 
  -3  14   6      159.85      166.99     56.54 o 
  -2  14   6       40.13       13.72     18.60 o 
  -1  14   6        6.53      -15.98     21.53 o 
   0  14   6       23.91       29.46     16.19 o 
   1  14   6       33.62       27.44     16.40 o 
   2  14   6        1.14      -29.73     19.82 o 
   3  14   6        0.77       17.22     23.32 o 
  -8  15   6       46.86       41.69     21.26 o 
  -7  15   6       24.21       25.46     16.23 o 
  -6  15   6        8.21       10.04     15.48 o 
  -5  15   6       99.92      103.02     18.04 o 
  -4  15   6       17.01       18.42     19.43 o 
  -3  15   6       35.11       38.26     21.11 o 
  -2  15   6      150.59      141.98     23.53 o 
  -1  15   6       52.32       15.18     16.81 o 
   0  15   6        2.35       -8.15     16.42 o 
   1  15   6       16.55       12.28     16.95 o 
   2  15   6       10.59       14.64     16.64 o 
  -6  16   6       51.12       42.63     21.15 o 
  -5  16   6        4.79       11.53     17.40 o 
  -4  16   6       10.18       11.96     28.24 o 
  -3  16   6        5.08      -29.43     19.62 o 
  -2  16   6       53.02       69.68     22.53 o 
  -1  16   6       70.00       66.40     25.60 o 
   0  16   6        3.27        2.25     17.03 o 
 -13   1   7        3.82        2.72     19.37 o 
 -12   1   7        0.37       30.92     19.31 o 
 -11   1   7       50.95       76.43     21.32 o 
 -10   1   7       48.07       55.24     19.27 o 
  -9   1   7      320.73      300.08     26.02 o 
  -8   1   7       81.43       90.93     19.48 o 
  -7   1   7      928.27      858.77     35.21 o 
  -6   1   7       88.43       81.58     16.81 o 
  -5   1   7       18.66       22.28     10.40 o 
  -4   1   7      229.45      221.27     17.54 o 
  -3   1   7       12.74       16.40      7.47 o 
  -2   1   7       15.85        5.64      9.10 o 
  -1   1   7        0.34        3.04     11.78 o 
   0   1   7       19.06       32.78     13.44 o 
   1   1   7        6.57       -2.66     12.67 o 
   2   1   7       30.25       24.70     14.78 o 
   3   1   7       31.53       27.55     15.24 o 
   4   1   7       14.66       15.56     16.89 o 
   5   1   7       13.12       16.65     18.91 o 
   6   1   7        0.00      -27.62     19.88 o 
   7   1   7        4.51       17.14     21.11 o 
 -13   2   7       53.39       47.90     37.30 o 
 -12   2   7       19.38        2.71     18.44 o 
 -11   2   7       58.44       74.21     26.26 o 
 -10   2   7        0.91       -9.35     15.88 o 
  -9   2   7       19.87       36.02     24.59 o 
  -8   2   7       11.90       18.42     16.05 o 
  -7   2   7      366.75      403.15     26.62 o 
  -6   2   7       34.06       36.51     20.30 o 
  -5   2   7       48.22       46.93     11.25 o 
  -4   2   7      248.63      211.90     15.41 o 
  -3   2   7       30.97       15.76      7.82 o 
  -2   2   7        3.91       -5.38      7.97 o 
  -1   2   7        6.96       -0.30     10.04 o 
   0   2   7        0.94        4.86     12.70 o 
   1   2   7       17.67        7.47     12.93 o 
   2   2   7        2.77       21.88     15.67 o 
   3   2   7       10.07       15.53     21.94 o 
   4   2   7       10.96       10.16     18.82 o 
   5   2   7       37.53       26.59     19.08 o 
   6   2   7        1.90       10.00     20.13 o 
 -13   3   7      102.90      131.30     25.54 o 
 -12   3   7       46.47       41.95     21.64 o 
 -11   3   7      121.24      119.74     23.76 o 
 -10   3   7        2.87        2.81     16.89 o 
  -9   3   7       51.86       69.17     33.32 o 
  -8   3   7       43.15       28.42     40.98 o 
  -7   3   7      219.85      194.19     22.72 o 
  -6   3   7      241.73      222.51     17.55 o 
  -5   3   7       46.22       42.66     11.19 o 
  -4   3   7      218.29      208.53     21.29 o 
  -3   3   7       92.94       88.38     12.15 o 
  -2   3   7      439.66      355.07     18.53 o 
  -1   3   7       28.42       20.48     15.20 o 
   0   3   7        0.97        2.33     10.89 o 
   1   3   7        1.99        2.27     11.00 o 
   2   3   7        0.51        8.31     12.81 o 
   3   3   7      258.61      204.52     18.02 o 
   4   3   7       62.58       37.09     46.28 o 
   5   3   7        1.38        3.72     18.65 o 
   6   3   7       45.32       49.57     21.34 o 
 -13   4   7      165.38      165.71     26.99 o 
 -12   4   7        2.60      -13.85     19.51 o 
 -11   4   7       32.18       48.73     21.52 o 
 -10   4   7      206.09      201.67     25.67 o 
  -9   4   7       40.47       32.55     18.79 o 
  -8   4   7        7.37       24.01     13.54 o 
  -7   4   7      134.35      118.82     19.43 o 
  -6   4   7      108.85      115.18     17.76 o 
  -5   4   7       45.08       51.52     11.65 o 
  -4   4   7       35.59       55.71     12.13 o 
  -3   4   7        4.46       26.26     17.03 o 
  -2   4   7      340.37      344.54     18.87 o 
  -1   4   7      132.08      149.86     20.91 o 
   0   4   7       24.16        9.54     15.35 o 
   1   4   7       59.88       73.65     18.89 o 
   2   4   7       28.44       20.58     13.19 o 
   3   4   7      532.43      466.41     26.53 o 
   4   4   7        7.88       -0.51     15.66 o 
   5   4   7       21.38       22.11     16.06 o 
   6   4   7       11.50        7.29     16.09 o 
 -13   5   7      109.83      107.23     22.75 o 
 -12   5   7      139.52      164.79     25.35 o 
 -11   5   7      147.66      141.23     23.47 o 
 -10   5   7      191.39      154.27     22.52 o 
  -9   5   7      449.37      433.23     29.23 o 
  -8   5   7      466.75      485.94     29.01 o 
  -7   5   7      130.54      115.34     19.23 o 
  -6   5   7       95.40       97.59     13.12 o 
  -5   5   7       31.52       11.40     10.83 o 
  -4   5   7      140.26      122.74     13.84 o 
  -3   5   7       92.32       91.50     16.62 o 
  -2   5   7        0.04        0.84     11.25 o 
  -1   5   7      266.08      206.38     22.53 o 
   0   5   7        1.02       21.37     28.94 o 
   1   5   7        1.83       -8.26     15.68 o 
   2   5   7        2.94        0.59     17.72 o 
   3   5   7       10.13       16.67     18.31 o 
   4   5   7        9.39        8.46     26.82 o 
   5   5   7        6.06       11.76     20.29 o 
   6   5   7       14.74       -5.54     16.16 o 
 -12   6   7       11.53       11.37     18.85 o 
 -11   6   7       18.36       12.76     18.70 o 
 -10   6   7       20.15       51.61     19.16 o 
  -9   6   7        0.63       19.73     30.03 o 
  -8   6   7      190.95      192.22     25.23 o 
  -7   6   7      236.30      251.84     23.32 o 
  -6   6   7       63.38       46.53     12.28 o 
  -5   6   7      456.42      476.43     21.79 o 
  -4   6   7       40.83       53.23     12.62 o 
  -3   6   7        1.50        0.16     13.30 o 
  -2   6   7      302.38      262.87     18.07 o 
  -1   6   7       11.28       22.24     12.19 o 
   0   6   7       29.70       51.27     18.80 o 
   1   6   7      234.42      222.80     25.07 o 
   2   6   7       17.18       33.21     19.81 o 
   3   6   7        6.77        5.12     18.67 o 
   4   6   7       23.46       35.86     21.63 o 
   5   6   7       24.76       20.95     21.58 o 
   6   6   7       36.48       16.77     22.42 o 
 -12   7   7      216.89      246.25     32.37 o 
 -11   7   7      242.18      282.39     29.58 o 
 -10   7   7        1.56        8.57     25.65 o 
  -9   7   7      273.82      278.02     26.00 o 
  -8   7   7       98.42      137.89     24.90 o 
  -7   7   7       32.94       47.92     31.89 o 
  -6   7   7      418.31      460.15     36.16 o 
  -5   7   7      135.59      120.61     14.94 o 
  -4   7   7        2.68        2.89     11.20 o 
  -3   7   7      598.00      521.32     27.34 o 
  -2   7   7       15.60       19.41     12.69 o 
  -1   7   7      103.82      107.52     15.37 o 
   0   7   7        1.24       -9.02     16.43 o 
   1   7   7        0.65       -4.94     18.61 o 
   2   7   7       33.29       52.36     30.56 o 
   3   7   7        0.52       18.93     19.93 o 
   4   7   7        0.66       -4.40     19.92 o 
   5   7   7       11.89       -2.64     20.69 o 
 -12   8   7       84.06       90.50     30.95 o 
 -11   8   7        1.31       29.31     18.72 o 
 -10   8   7      192.13      207.74     33.46 o 
  -9   8   7       43.81       61.03     19.41 o 
  -8   8   7      315.85      343.51     32.28 o 
  -7   8   7      149.21      204.22     31.73 o 
  -6   8   7        5.86       -4.73     11.37 o 
  -5   8   7      436.44      476.05     22.56 o 
  -4   8   7       67.46      108.55     21.39 o 
  -3   8   7      155.03      153.76     20.15 o 
  -2   8   7       84.96       94.63     15.64 o 
  -1   8   7        3.54      -12.03     12.45 o 
   0   8   7      148.90      147.91     24.05 o 
   1   8   7      236.87      229.86     27.63 o 
   2   8   7       11.32       27.00     20.90 o 
   3   8   7       17.20       12.42     20.67 o 
   4   8   7       22.14       33.54     22.15 o 
   5   8   7        9.82        2.86     21.52 o 
 -11   9   7      305.11      337.04     30.03 o 
 -10   9   7        7.45      -11.37     18.01 o 
  -9   9   7      158.70      188.36     41.54 o 
  -8   9   7        2.99        4.18     17.41 o 
  -7   9   7        4.35       13.68     18.53 o 
  -6   9   7      125.57      148.78     16.80 o 
  -5   9   7       70.90       69.44     14.37 o 
  -4   9   7        3.38        7.69     15.84 o 
  -3   9   7      281.04      326.23     24.78 o 
  -2   9   7      118.14       93.16     17.75 o 
  -1   9   7      388.17      415.76     23.15 o 
   0   9   7        7.53       27.94     20.14 o 
   1   9   7        9.26       -9.58     19.79 o 
   2   9   7      172.37      181.53     31.20 o 
   3   9   7        1.73      -16.91     20.30 o 
   4   9   7       21.83       14.49     34.29 o 
 -10  10   7      348.87      434.27     43.88 o 
  -9  10   7       78.21       93.17     22.32 o 
  -8  10   7      248.55      297.32     27.55 o 
  -7  10   7      192.30      198.21     18.23 o 
  -6  10   7       21.98       -5.10     12.92 o 
  -5  10   7      156.94      185.29     19.57 o 
  -4  10   7       10.86       31.52     16.37 o 
  -3  10   7      148.07      120.89     20.64 o 
  -2  10   7        6.34       14.35     14.10 o 
  -1  10   7      212.89      208.01     19.73 o 
   0  10   7       19.60        0.21     19.39 o 
   1  10   7       10.87        8.45     26.82 o 
   2  10   7       21.87       46.53     23.45 o 
   3  10   7        1.89        9.96     22.09 o 
   4  10   7       21.41      -13.29     21.46 o 
 -10  11   7       43.70       60.10     23.01 o 
  -9  11   7       80.23      106.02     24.32 o 
  -8  11   7       23.01       -3.55     19.07 o 
  -7  11   7        1.61        0.93     13.80 o 
  -6  11   7       54.09       92.30     25.33 o 
  -5  11   7       26.06       14.87     13.73 o 
  -4  11   7        3.42        7.01     16.91 o 
  -3  11   7      257.75      286.38     26.21 o 
  -2  11   7        0.28       -1.96     14.27 o 
  -1  11   7      130.55      153.93     19.09 o 
   0  11   7      155.93      163.48     26.90 o 
   1  11   7       16.32      -19.22     20.22 o 
   2  11   7       24.59       18.94     23.05 o 
   3  11   7        8.90      -11.73     24.73 o 
  -9  12   7       91.52      135.95     34.65 o 
  -8  12   7       61.11       67.01     22.49 o 
  -7  12   7      157.33      156.49     18.83 o 
  -6  12   7       17.76       34.50     15.38 o 
  -5  12   7      106.41       88.49     19.54 o 
  -4  12   7      219.03      264.87     26.04 o 
  -3  12   7      126.15      124.27     22.56 o 
  -2  12   7       27.66        0.41     15.15 o 
  -1  12   7       86.41      111.37     19.00 o 
   0  12   7       12.03       19.70     22.65 o 
   1  12   7       11.54       32.80     22.86 o 
   2  12   7        4.79        8.78     24.19 o 
  -8  13   7       49.07       21.97     33.23 o 
  -7  13   7        7.25       -8.87     14.52 o 
  -6  13   7       42.28       40.23     16.87 o 
  -5  13   7       88.56       95.62     23.25 o 
  -4  13   7       73.09       55.53     21.22 o 
  -3  13   7       53.57       65.27     24.81 o 
  -2  13   7       18.89        9.49     16.22 o 
  -1  13   7       85.02      122.75     19.20 o 
   0  13   7        8.57       32.28     20.87 o 
   1  13   7        0.78       28.99     24.01 o 
  -7  14   7       38.38       44.02     51.66 o 
  -6  14   7       49.94       60.70     18.31 o 
  -5  14   7      114.66      155.81     48.90 o 
  -4  14   7        1.74       -0.90     19.34 o 
  -3  14   7        2.21       -1.10     18.60 o 
  -2  14   7        9.42      -12.04     15.67 o 
  -1  14   7        0.76       -5.73     16.65 o 
   0  14   7        7.22       15.00     17.74 o 
 -12   0   8      110.63      134.99     36.52 o 
 -11   0   8       39.22       11.54     28.27 o 
 -10   0   8        6.86       24.70     27.66 o 
  -9   0   8        4.73        3.57     24.98 o 
  -8   0   8      264.43      275.06     39.03 o 
  -7   0   8       59.66       67.69     27.49 o 
  -6   0   8      384.61      454.55     41.43 o 
  -5   0   8       21.86       52.75     24.70 o 
  -4   0   8       22.50       18.91     14.79 o 
  -3   0   8      990.51      910.71     47.90 o 
  -2   0   8      229.09      210.66     29.05 o 
  -1   0   8       17.80       -5.74     19.13 o 
   0   0   8      158.10      195.16     30.61 o 
   1   0   8        0.02       -1.28     21.13 o 
   2   0   8       64.67       86.93     26.76 o 
   3   0   8        3.76      -16.11     23.92 o 
   4   0   8       22.70       19.52     27.04 o 
 -12   1   8      276.41      293.87     43.24 o 
 -11   1   8        0.43       12.52     22.08 o 
 -10   1   8      377.59      412.33     32.23 o 
  -9   1   8        3.54      -25.69     27.82 o 
  -8   1   8       25.28       28.35     18.67 o 
  -7   1   8      582.28      580.71     33.52 o 
  -6   1   8       77.59       85.37     19.63 o 
  -5   1   8      252.37      290.09     24.78 o 
  -4   1   8      131.94      149.07     15.72 o 
  -3   1   8       50.21       38.57     16.66 o 
  -2   1   8      117.06      116.31     16.26 o 
  -1   1   8       10.71       13.10     14.77 o 
   0   1   8        6.48        4.18     14.57 o 
   1   1   8       16.02       31.40     15.99 o 
   2   1   8       40.92       62.73     17.74 o 
   3   1   8       70.24       70.57     19.27 o 
   4   1   8      111.51       99.53     23.35 o 
 -12   2   8       46.82       58.30     23.51 o 
 -11   2   8      135.42      167.92     44.64 o 
 -10   2   8       66.48       54.70     21.88 o 
  -9   2   8      162.79      157.48     24.60 o 
  -8   2   8      592.27      664.29     36.27 o 
  -7   2   8       34.53       33.33     17.86 o 
  -6   2   8      128.67      126.89     17.34 o 
  -5   2   8      149.48      165.76     21.25 o 
  -4   2   8        4.98        5.90     11.67 o 
  -3   2   8      136.42      173.95     20.81 o 
  -2   2   8       90.42       98.99     19.22 o 
  -1   2   8      138.88      114.88     21.23 o 
   0   2   8       77.53       57.76     19.47 o 
   1   2   8        0.35       -7.53     12.92 o 
   2   2   8       58.94       75.48     18.62 o 
   3   2   8       47.63       52.67     19.74 o 
   4   2   8       61.20       42.74     21.56 o 
 -12   3   8      234.63      306.78     32.27 o 
 -11   3   8        1.13      -23.05     24.76 o 
 -10   3   8      315.44      347.47     58.55 o 
  -9   3   8       52.96       97.32     34.54 o 
  -8   3   8       80.38       69.11     16.75 o 
  -7   3   8       93.02      134.46     22.19 o 
  -6   3   8      113.90       99.18     26.90 o 
  -5   3   8      184.49      182.14     16.63 o 
  -4   3   8      124.25      126.69     16.16 o 
  -3   3   8        1.12       -6.67     15.16 o 
  -2   3   8       31.78       28.16     17.39 o 
  -1   3   8      123.44      121.89     21.60 o 
   0   3   8       23.18       22.79     18.65 o 
   1   3   8        2.26       -8.24     18.25 o 
   2   3   8       24.95       23.28     20.66 o 
   3   3   8       41.76       32.77     20.57 o 
   4   3   8      104.20      102.21     19.09 o 
 -11   4   8      108.07       84.94     19.60 o 
 -10   4   8      106.77      125.72     23.86 o 
  -9   4   8       57.03       65.45     34.01 o 
  -8   4   8      292.04      324.47     28.92 o 
  -7   4   8       47.26       50.96     18.85 o 
  -6   4   8      152.68      206.08     22.45 o 
  -5   4   8       33.86       32.71     12.62 o 
  -4   4   8       19.61       15.93     14.93 o 
  -3   4   8        2.14       -2.18     12.48 o 
  -2   4   8       21.89        6.03     16.88 o 
  -1   4   8       82.80       63.19     20.78 o 
   0   4   8       79.00      106.18     22.29 o 
   1   4   8       25.09       30.49     20.22 o 
   2   4   8      120.91       92.59     23.36 o 
   3   4   8        8.09        6.85     19.91 o 
   4   4   8       19.82       46.05     22.72 o 
 -11   5   8       11.82        2.75     19.48 o 
 -10   5   8       50.14       65.78     22.00 o 
  -9   5   8       15.62        1.44     18.94 o 
  -8   5   8        2.36       19.90     17.96 o 
  -7   5   8        2.40       -4.57     16.24 o 
  -6   5   8      154.96      184.12     35.07 o 
  -5   5   8      150.13      131.05     21.75 o 
  -4   5   8      172.96      179.06     21.44 o 
  -3   5   8       25.07       10.20     13.37 o 
  -2   5   8      110.59       97.92     20.72 o 
  -1   5   8      248.51      255.70     26.39 o 
   0   5   8        0.86       -0.78     18.93 o 
   1   5   8       21.11       18.45     34.68 o 
   2   5   8        1.18       16.49     33.76 o 
   3   5   8       22.30       30.13     22.67 o 
   4   5   8        3.04        9.79     23.18 o 
 -11   6   8      117.09      138.06     24.05 o 
 -10   6   8      111.89      114.55     23.91 o 
  -9   6   8       28.46       63.49     21.59 o 
  -8   6   8      173.06      197.14     25.43 o 
  -7   6   8       45.94       59.52     19.69 o 
  -6   6   8       56.47       99.45     28.94 o 
  -5   6   8       19.99       15.18     15.50 o 
  -4   6   8        4.78       -9.56     15.43 o 
  -3   6   8      177.64      175.03     18.14 o 
  -2   6   8        5.16        7.46     18.09 o 
  -1   6   8        4.70       -6.65     18.52 o 
   0   6   8        5.73       11.34     26.21 o 
   1   6   8        0.15      -26.53     19.36 o 
   2   6   8       15.77        2.97     21.96 o 
   3   6   8       16.14       -2.21     21.14 o 
 -11   7   8        0.47       -7.03     30.39 o 
 -10   7   8       29.26       44.30     22.43 o 
  -9   7   8       77.56       89.05     25.20 o 
  -8   7   8       29.73       34.79     20.37 o 
  -7   7   8        1.95       -1.16     16.91 o 
  -6   7   8      399.32      388.69     29.43 o 
  -5   7   8        0.10        3.33     44.33 o 
  -4   7   8       71.96       83.26     19.16 o 
  -3   7   8        6.52       -2.17     13.74 o 
  -2   7   8        9.78       13.46     18.97 o 
  -1   7   8       34.52       18.26     21.07 o 
   0   7   8       39.40       52.77     21.57 o 
   1   7   8       15.69       31.46     22.37 o 
   2   7   8       18.30        7.23     22.89 o 
   3   7   8        0.03      -27.56     20.50 o 
 -10   8   8       26.10       43.42     22.26 o 
  -9   8   8       29.22       15.16     19.87 o 
  -8   8   8      108.59      123.71     24.56 o 
  -7   8   8       26.64       34.20     20.94 o 
  -6   8   8        4.39       -7.06     13.50 o 
  -5   8   8        2.75        3.43     15.51 o 
  -4   8   8        0.25       10.50     16.61 o 
  -3   8   8        5.70       27.65     14.89 o 
  -2   8   8        4.95       -7.99     18.99 o 
  -1   8   8       43.35       68.93     22.78 o 
   0   8   8       11.94      -12.95     20.66 o 
   1   8   8        4.26       -4.14     22.41 o 
   2   8   8       11.90       18.86     31.92 o 
 -10   9   8        0.16       -3.12     31.00 o 
  -9   9   8       11.29       13.42     20.36 o 
  -8   9   8       46.91       52.55     21.72 o 
  -7   9   8        9.94       29.51     45.39 o 
  -6   9   8       60.48       67.46     18.62 o 
  -5   9   8        8.24       -6.43     16.16 o 
  -4   9   8       42.55       63.17     19.85 o 
  -3   9   8        8.23        3.71     15.67 o 
  -2   9   8       47.35       31.50     21.04 o 
  -1   9   8       17.20       40.14     21.84 o 
   0   9   8        2.12      -13.95     21.35 o 
   1   9   8        9.10      -15.72     22.92 o 
   2   9   8        2.36      -13.52     22.41 o 
  -9  10   8        8.29      -12.04     32.06 o 
  -8  10   8        2.22       25.04     20.96 o 
  -7  10   8        0.68      -19.64     23.42 o 
  -6  10   8        0.42       -3.30     17.05 o 
  -5  10   8        0.32        2.91     16.43 o 
  -4  10   8       57.26       56.97     20.08 o 
  -3  10   8       31.89       23.47     16.26 o 
  -2  10   8       10.19       16.64     20.96 o 
  -1  10   8       40.15       32.16     23.09 o 
   0  10   8       39.01       45.79     24.62 o 
   1  10   8       12.62        2.91     24.88 o 
  -8  11   8       43.62        2.29     32.62 o 
  -7  11   8       17.62        4.48     20.11 o 
  -6  11   8        4.63       -6.62     17.88 o 
  -5  11   8       17.32        8.46     18.82 o 
  -4  11   8        8.71        5.32     18.63 o 
  -3  11   8        2.78      -10.31     15.95 o 
  -2  11   8       15.05       16.51     18.86 o 
  -1  11   8       62.11       24.80     23.58 o 
   0  11   8       29.01       14.25     24.00 o 
  -6  12   8       18.53        4.96     31.81 o 
  -5  12   8       46.60       53.77     21.37 o 
  -4  12   8       20.55       29.18     34.77 o 
  -3  12   8       10.31       19.04     17.03 o 
  -2  12   8        7.00      -10.26     16.56 o 
 -10   1   9       31.06       24.10     24.37 o 
  -9   1   9        4.62      -14.92     20.48 o 
  -8   1   9      112.95      117.18     38.08 o 
  -7   1   9       64.27       63.15     21.50 o 
  -6   1   9      107.63       63.96     32.67 o 
  -4   1   9        0.40       -4.29     22.47 o 
  -3   1   9       18.95       27.81     18.21 o 
  -2   1   9        8.32       27.59     27.85 o 
  -1   1   9        6.04       24.55     18.68 o 
   0   1   9        7.35       30.33     21.09 o 
   1   1   9        0.24        7.16     20.82 o 
 -10   2   9       52.24        8.34     21.41 o 
  -9   2   9        1.50      -19.55     25.65 o 
  -8   2   9       64.95      101.43     21.39 o 
  -7   2   9        0.24       -2.68     19.19 o 
  -6   2   9       45.02       54.09     29.50 o 
  -5   2   9        0.84      -11.71     21.91 o 
  -4   2   9        9.10       10.72     17.55 o 
  -3   2   9        0.02        1.30     17.03 o 
  -2   2   9       82.44       46.64     20.22 o 
  -1   2   9       20.74       23.06     20.59 o 
   0   2   9        0.01        2.47     19.37 o 
   1   2   9        0.78       20.13     37.94 o 
 -10   3   9        4.60       17.53     22.31 o 
  -9   3   9        3.59        5.41     26.71 o 
  -8   3   9        1.28       14.28     26.74 o 
  -7   3   9        0.02       -6.01     19.44 o 
  -6   3   9      113.06       96.80     30.44 o 
  -5   3   9       14.03       -1.67     25.70 o 
  -4   3   9        1.47       -5.66     16.34 o 
  -3   3   9        0.27        2.57     19.19 o 
  -2   3   9        0.35      -17.92     17.92 o 
  -1   3   9       14.29       14.64     20.07 o 
   0   3   9       13.39       20.53     21.24 o 
   1   3   9        0.33       -8.17     20.50 o 
 -10   4   9       11.13        6.36     29.33 o 
  -9   4   9        6.93       11.84     21.28 o 
  -8   4   9        7.60      -12.16     32.79 o 
  -7   4   9       65.66       79.57     26.82 o 
  -6   4   9       14.19        1.34     24.09 o 
  -5   4   9        2.94       -0.82     19.18 o 
  -4   4   9       64.97       62.70     20.85 o 
  -3   4   9       15.85       13.47     21.05 o 
  -2   4   9        2.03        0.39     18.66 o 
  -1   4   9       28.20       33.27     21.50 o 
   0   4   9        3.63       -4.03     21.06 o 
   1   4   9        1.42      -10.91     22.00 o 
  -9   5   9       60.16       84.33     45.22 o 
  -8   5   9       66.25       76.71     36.58 o 
  -7   5   9       54.51       80.79     32.28 o 
  -6   5   9       27.51       46.89     28.94 o 
  -5   5   9        0.98      -20.18     23.86 o 
  -4   5   9       28.35        2.66     19.24 o 
  -3   5   9        3.60       12.34     19.32 o 
  -2   5   9        0.31       -2.45     19.60 o 
  -1   5   9        0.11      -10.77     20.59 o 
   0   5   9       27.20       12.60     22.56 o 
  -9   6   9        7.98       -4.85     28.72 o 
  -8   6   9        0.39        3.27     20.46 o 
  -7   6   9       40.57       53.75     30.50 o 
  -6   6   9       20.08       -3.07     24.20 o 
  -5   6   9       53.79       52.04     19.45 o 
  -4   6   9       47.50       60.14     21.94 o 
  -3   6   9        4.82       -8.55     20.66 o 
  -2   6   9        7.01      -20.30     20.99 o 
  -1   6   9       26.85       48.14     23.60 o 
   0   6   9       65.32       91.17     24.96 o 
  -8   7   9       83.01      104.65     25.87 o 
  -7   7   9        3.72       44.44     30.89 o 
  -6   7   9        1.14       10.48     27.49 o 
  -5   7   9       24.29       40.90     19.61 o 
  -4   7   9       10.50       29.48     23.34 o 
  -3   7   9        8.75        5.45     19.72 o 
  -2   7   9       67.62      100.71     34.24 o 
  -1   7   9        1.71       10.59     22.26 o 
  -7   8   9       57.37       54.31     29.66 o 
  -6   8   9        2.32        8.03     27.32 o 
  -5   8   9        5.21       45.73     31.34 o 
  -4   8   9        5.44       11.70     20.86 o 
  -3   8   9        6.62      -12.06     20.44 o 
  -2   8   9       23.34       26.44     23.38 o 
                                                 
